# Supplementary material for: A custom library construction method for super-resolution ribosome profiling in Arabidopsis
Source: Plant Methods. 2022 Oct 4;18:115. doi: 10.1186/s13007-022-00947-2 (PMC9531494; doi:10.1186/s13007-022-00947-2)
Supplement: Supplementary file 3 — Additional file 3. Contaminating sequences from rRNAs, tRNAs, snRNAs, snoRNAs and dominant noncoding RNAs. [file 13007_2022_947_MOESM3_ESM.fasta]

>rRNA_Chr2_3706_5513_+
TACCTGGTTGATCCTGCCAGTAGTCATATGCTTGTCTCAAAGATTAAGCCATGCATGTGTAAGTATGAACGAATTCAGACTGTGAAACTGCGAATGGCTCATTAAATCAGTTATAGTTTGTTTGATGGTAACTACTACTCGGATAACCGTAGTAATTCTAGAGCTAATACGTGCAACAAACCCCGACTTATGGAAGGGACGCATTTATTAGATAAAAGGTCGACGCGGGCTCTGCCCGTTGCTCTGATGATTCATGATAACTCGACGGATCGCATGGCCTCTGTGCTGGCGACGCATCATTCAAATTTCTGCCCTATCAACTTTCGATGGTAGGATAGTGGCCTACCATGGTGGTAACGGGTGACGGAGAATTAGGGTTCGATTCCGGAGAGGGAGCCTGAGAAACGGCTACCACATCCAAGGAAGGCAGCAGGCGCGCAAATTACCCAATCCTGACACGGGGAGGTAGTGACAATAAATAACAATACTGGGCTCTTTCGAGTCTGGTAATTGGAATGAGTACAATCTAAATCCCTTAACGAGGATCCATTGGAGGGCAAGTCTGGTGCCAGCAGCCGCGGTAATTCCAGCTCCAATAGCGTATATTTAAGTTGTTGCAGTTAAAAAGCTCGTAGTTGAACCTTGGGATGGGTCGGCCGGTCCGCCTTTGGTGTGCATTGGTCGGCTTGTCCCTTCGGTCGGCGATACGCTCCTGGTCTTAATTGGCCGGGTCGTGCCTCCGGCGCTGTTACTTTGAAGAAATTAGAGTGCTCAAAGCAAGCCTACGCTCTGGATACATTAGCATGGGATAACATCATAGGATTTCGATCCTATTGTGTTGGCCTTCGGGATCGGAGTAATGATTAACAGGGACAGTCGGGGGCATTCGTATTTCATAGTCAGAGGTGAAATTCTTGGATTTATGAAAGACGAACAACTGCGAAAGCATTTGCCAAGGATGTTTTCATTAATCAAGAACGAAAGTTGGGGGCTCGAAGACGATCAGATACCGTCCTAGTCTCAACCATAAACGATGCCGACCAGGGATCAGCGGATGTTGCTTATAGGACTCCGCTGGCACCTTATGAGAAATCAAAGTTTTTGGGTTCCGGGGGGAGTATGGTCGCAAGGCTGAAACTTAAAGGAATTGACGGAAGGGCACCACCAGGAGTGGAGCCTGCGGCTTAATTTGACTCAACACGGGGAAACTTACCAGGTCCAGACATAGTAAGGATTGACAGACTGAGAGCTCTTTCTTGATTCTATGGGTGGTGGTGCATGGCCGTTCTTAGTTGGTGGAGCGATTTGTCTGGTTAATTCCGTTAATGAACGAGACCTCAGCCTGCTAACTAGCTACGTGGAGGCATCCCTTCACGGCCGGCTTCTTAGAGGGACTATGGCCGTTTAGGCCAAGGAAGTTTGAGGCAATAACAGGTCTGTGATGCCCTTAGATGTTCTGGGCCGCACGCGCGCTACACTGATGTATTCAACGAGTTCACACCTTGGCCGACAGGCCCGGGTAATCTTTGAAATTTCATCGTGATGGGGATAGATCATTGCAATTGTTGGTCTTCAACGAGGAATTCCTAGTAAGCGCGAGTCATCAGCTCGCGTTGACTACGTCCCTGCCCTTTGTACACACCGCCCGTCGCTCCTACCGATTGAATGATCCGGTGAAGTGTTCGGATCGCGGCGACGTGGGTGGTTCGCCGCCCGCGACGTCGCGAGAAGTCCACTAAACCTTATCATTTAGAGGAAGGAGAAGTCGTAACAAGGTTTCCGTAGGTGAACCTGCGGAAGGATCATTG
>rRNA_Chr2_5782_5945_+
AAAACGACTCTCGGCAACGGATATCTCGGCTCTCGCATCGATGAAGAACGTAGCGAAATGCGATACTTGGTGTGAATTGCAGAATCCCGTGAACCATCGAGTCTTTGAACGCAAGTTGCGCCCCAAGCCTTCTGGCCGAGGGCACGTCTGCCTGGGTGTCACAA
>rRNA_Chr3_14197677_14199484_+
TACCTGGTTGATCCTGCCAGTAGTCATATGCTTGTCTCAAAGATTAAGCCATGCATGTGTAAGTATGAACGAATTCAGACTGTGAAACTGCGAATGGCTCATTAAATCAGTTATAGTTTGTTTGATGGTAACTACTACTCGGATAACCGTAGTAATTCTAGAGCTAATACGTGCAACAAACCCCGACTTATGGAAGGGACGCATTTATTAGATAAAAGGTCGACGCGGGCTCTGCCCGTTGCTCTGATGATTCATGATAACTCGACGGATCGCATGGCCTCTGTGCTGGCGACGCATCATTCAAATTTCTGCCCTATCAACTTTCGATGGTAGGATAGTGGCCTACCATGGTGGTAACGGGTGACGGAGAATTAGGGTTCGATTCCGGAGAGGGAGCCTGAGAAACGGCTACCACATCCAAGGAAGGCAGCAGGCGCGCAAATTACCCAATCCTGACACGGGGAGGTAGTGACAATAAATAACAATACCGGGCTCTTTCGAGTCTGGTAATTGGAATGAGTACAATCTAAATCCCTTAACGAGGATCCATTGGAGGGCAAGTCTGGTGCCAGCAGCCGCGGTAATTCCAGCTCCAATAGCGTATATTTAAGTTGTTGCAGTTAAAAAGCTCGTAGTTGAACCTTGGGATGGGTCGGCCGGTCCGCCTTTGGTGTGCATTGGTCGGCTTGTCCCTTCGGTCGGCGATACGCTCCTGGTCTTAATTGGCCGGGTCGTGCCTCCGGCGCTGTTACTTTGAAGAAATTAGAGTGCTCAAAGCAAGCCTACGCTCTGGATACATTAGCATGGGATAACATCATAGGATTTCGATCCTATTGTGTTGGCCTTCGGGATCGGAGTAATGATTAACAGGGACAGTCGGGGGCATTCGTATTTCATAGTCAGAGGTGAAATTCTTGGATTTATGAAAGACGAACAACTGCGAAAGCATTTGCCAAGGATGTTTTCATTAATCAAGAACGAAAGTTGGGGGCTCGAAGACGATCAGATACCGTCCTAGTCTCAACCATAAACGATGCCGACCAGGGATCAGCGGATGTTGCTTATAGGACTCCGCTGGCACCTTATGAGAAATCAAAGTTTTTGGGTTCCGGGGGGAGTATGGTCGCAAGGCTGAAACTTAAAGGAATTGACGGAAGGGCACCACCAGGAGTGGAGCCTGCGGCTTAATTTGACTCAACACGGGGAAACTTACCAGGTCCAGACATAGTAAGGATTGACAGACTGAGAGCTCTTTCTTGATTCTATGGGTGGTGGTGCATGGCCGTTCTTAGTTGGTGGAGCGATTTGTCTGGTTAATTCCGTTAACGAACGAGACCTCAGCCTGCTAACTAGCTACGTGGAGGCATCCCTTCACGGCCGGCTTCTTAGAGGGACTATGGCCGTTTAGGCCAAGGAAGTTTGAGGCAATAACAGGTCTGTGATGCCCTTAGATGTTCTGGGCCGCACGCGCGCTACACTGATGTATTCAACGAGTTCACACCTTGGCCGACAGGCCCGGGTAATCTTTGAAATTTCATCGTGATGGGGATAGATCATTGCAATTGTTGGTCTTCAACGAGGAATTCCTAGTAAGCGCGAGTCATCAGCTCGCGTTGACTACGTCCCTGCCCTTTGTACACACCGCCCGTCGCTCCTACCGATTGAATGATCCGGTGAAGTGTTCGGATCGCGGCGACGTGGGTGGTTCGCCGCCCGCGACGTCGCGAGAAGTCCACTAAACCTTATCATTTAGAGGAAGGAGAAGTCGTAACAAGGTTTCCGTAGGTGAACCTGCGGAAGGATCATTG
>rRNA_Chr3_14199753_14199916_+
AAAACGACTCTCGGCAACGGATATCTCGGCTCTCGCATCGATGAAGAACGTAGCGAAATGCGATACTTGGTGTGAATTGCAGAATCCCGTGAACCATCGAGTCTTTGAACGCAAGTTGCGCCCCAAGCCTTCTGGCCGAGGGCACGTCTGCCTGGGTGTCACAA
>rRNA_ChrC_101012_102502_+
TCTCATGGAGAGTTCGATCCTGGCTCAGGATGAACGCTGGCGGCATGCTTAACACATGCAAGTCGGACGGGAAGTGGTGTTTCCAGTGGCGGACGGGTGAGTAACGCGTAAGAACCTGCCCTTGGGAGGGGAACAACAGCTGGAAACGGCTGCTAATACCCCGTAGGCTGAGGAGCAAAAGGAGGAATCCGCCCGAGGAGGGGCTCGCGTCTGATTAGCTAGTTGGTGAGGCAATAGCTTACCAAGGCGATGATCAGTAGCTGGTCCGAGAGGATGATCAGCCACACTGGGACTGAGACACGGCCCAGACTCCTACGGGAGGCAGCAGTGGGGAATTTTCCGCAATGGGCGAAAGCCTGACGGAGCAATGCCGCGTGGAGGTAGAAGGCCTACGGGTCCTGAACTTCTTTTCCCAGAGAAGAAGCAATGACGGTATCTGGGGAATAAGCATCGGCTAACTCTGTGCCAGCAGCCGCGGTAATACAGAGGATGCAAGCGTTATCCGGAATGATTGGGCGTAAAGCGTCTGTAGGTGGCTTTTTAAGTCCGCCGTCAAATCCCAGGGCTCAACCCTGGACAGGCGGTGGAAACTACCAAGCTTGAGTACGGTAGGGGCAGAGGGAATTTCCGGTGGAGCGGTGAAATGCGTAGAGATCGGAAAGAACACCAACGGCGAAAGCACTCTGCTGGGCCGACACTGACACTGAGAGACGAAAGCTAGGGGAGCGAATGGGATTAGATACCCCAGTAGTCCTAGCCGTAAACGATGGATACTAGGCGCTGTGCGTATCGACCCGTGCAGTGCTGTAGCTAACGCGTTAAGTATCCCGCCTGGGGAGTACGTTCGCAAGAATGAAACTCAAAGGAATTGACGGGGGCCCGCACAAGCGGTGGAGCATGTGGTTTAATTCGATGCAAAGCGAAGAACCTTACCAGGGCTTGACATGCCGCGAATCCTCTTGAAAGAGAGGGGTGCCTTCGGGAACGCGGACACAGGTGGTGCATGGCTGTCGTCAGCTCGTGCCGTAAGGTGTTGGGTTAAGTCCCGCAACGAGCGCAACCCTCGTGTTTAGTTGCCACCGTTGAGTTTGGAACCCTGAACAGACTGCCGGTGATAAGCCGGAGGAAGGTGAGGATGACGTCAAGTCATCATGCCCCTTATGCCCTGGGCGACACACGTGCTACAATGGCCGGGACAAAGGGTCGCGATCCCGCGAGGGTGAGCTAACTCCAAAAACCCGTCCTCAGTTCGGATTGCAGGCTGCAACTCGCCTGCATGAAGCCGGAATCGCTAGTAATCGCCGGTCAGCCATACGGCGGTGAATTCGTTCCCGGGCCTTGTACACACCGCCCGTCACACTATGGGAGCTGGCCATGCCCGAAGTCGTTACCTTAACCGCAAGGAGGGGGGTGCCGAAGGCAGGGCTAGTGACTGGAGTGAAGTCGTAACAAGGTAGCCGTACTGGAAGGTGCGGCTGGATCACCTCCTTT
>rRNA_ChrC_104691_107500_+
TTCAAACGAGGAAAGGCTTACGGTGGATACCTAGGCACCCAGAGACGAGGAAGGGCGTAGTAAGCGACGAAATGCTTCGGGGAGTTGAAAATAAGCGTAGATCCGGAGATTCCCGAATAGGTTAACCTTTTGAACTGCTGCTGAATCCATGGGCAGGCAAGAGACAACCTGGCGAACTGAAACATCTTAGTAGCCAGAGGAAAAGAAAGCAAAAGCGATTCCCGTAGTAGCGGCGAGCGAAATGGGAGCAGCCTAAACCGTGAAAACGGGGTTGTGGGAGAGCAAAAAAAGCGTCGTGCTGCTAGGCGAAGCGGTGGAGTGCCGCACCCTAGATGGCGAGAGTCCAGTAGCCGAAAGCATCACTAGCTTATGCTCTGACCCGAGTAGCATGGGGCACGTGGAATCCCGTGTGAATCAGCAAGGACCACCTTGCAAGGCTAAATACTCCTGGGTGACCGATAGCGAAGTAGTACCGTGAGGGAAGGGTGAAAAGAACCCCCATCGGGGAGTGAAATAGAACATGAAACCGTAAGCTCCCAAGCAGTGGGAGGAGCCCTGGGCTCTGACCGCGTGCCTGTTGAAGAATGAGCCGGCGACTCATAGGCAGTGGCTTGGTTAAGGGAACCCACCGGAGCCGTAGCGAAAGCGAGTCTTCATAGGGCAATTGTCACTGCTTATGGACCCGAACCTGGGTGATCTATCTATGACCAGGATGAAGCTTGGGTGAAACTAAGTGGAGGTCCGAACCGACTGATGTTGAAAAATCAGCGGATGAGTTGTGGTTAGGGGTGAAATGCCACTCGAACCCAGAGCTAGCTGGTTCTCCCCGAAATGCGTTGAGGCGCAGCAGTTGACTGGACATCTAGGGGTAAAGCACTGTTTCGGTGCGGGCCGCGAGAGCGGTACCAAATCGAGGCAAACTCTGAATACTAGATATGACCTCAAAATAACTGGGGTCAAGGTCGGCCAGTGAGACGGTGGGGGATAAGCTTCATCGTCGAGAGGGAAACAGCCCGGATCACCAGCTAAGGCCCCTAAATGACCGCTCAGTGATAAAGGAGGTAGGGGTGCAGAGACAGCCAGGAGGTTTGCCTAGAAGCAGCCACCCTTGAAAGAGTGCGTAATAGCTCACTGATCGAGCGCTCTTGCGCCGAAGATGAACGGGGCTAAGCGATCTGCCGAAGCTGTGGGATGTCAAAATGCATCGGTAGGGGAGCGTTCCGCCTTAGGGGGAAGCAACCGCGCGAGCGGCGGTGGACGAAGCGGAAGCGAGAATGTCGGCTTGAGTAACGCAAACATTGGTGAGAATCCAATGCCCCGAAAACCCAAGGGTTCCTCCGCAAGGTTCGTCCACGGAGGGTGAGTCAGGGCCTAAGATCAGGCCGAAAGGCGTAGTCGATGGACAACAGGTGAATATTCCTGTACTACCCCTTGTTGGTCCCGAGGGACGGAGGAGGCTAGGTTAGCCGAAAGATGGTTATCGGTTCAAGGACGCAAGGTGTCCCTGTTTTTTCAGGGTAAGAAGGGGTAGAGAAAATGCCCCGAGCCAATGTTCGAGTACCAGGCGCTACGGCGCTGAAGTAACCCATGCTATACTCCCAGGAAAAGCTCGAACGACCTTCAACAAAAGGGTACCTGTACCCGAAACCGACACAGGTGGGTAGGTAGAGAATACCTAGGGGCGCGAGACAACTCTCTCTAAGGAACTCGGCAAAATAGCCCCGTAACTTCGGGAGAAGGGGTGCCTCCTCACAAAGGGGGTCGCAGTGACCAGGCCCGGGCGACTGTTTACCAAAAACACAGGTCTCCGCAAAGTCGTAAGACCATGTATGGGGGCTGACGCCTGCCCAGTGCCGGAAGGTTAAGGAAGTTGGTGACCTGATGACAGGGGAGCCGGCGACCGAAGCCCCGGTGAACGGCGGCCGTAACTATAACGGTCCTAAGGTAGCGAAATTCCTTGTCGGGTAAGTTCCGACCCGCACGAAAGGCGTAACGATCTGGGCACTGTCTCGGAGAGAGGCTCGGTGAAATAGACATGTCTGTGAAGATGCGGACTACCTGCACCTGGACAGAAAGACCCTATGAAGCTTCACTGTTCCCTGGGATTGGCTTTGGGCTTTTCCTGCGCAGCTTAGGTGGAAGGCGAAGAAGGCCCCCTTCCGGGGGGGCCCGAGCCATCAGTGAGATACCACTCTGGAAGAGCTAGAATTCTAACCTTGTGTCAGGACCTACGGGCCAAGGGACAGTCTCAGGTAGACAGTTTCTATGGGGCGTAGGCCTCCCAAAAGGTAACGGAGGCGTGCAAAGGTTTCCTCGGGCCGGACGGAGATTGGCCCTCGAGTGCAAAGGCAGAAGGGAGCTTGACTGCAAGACCCACCCGTCGAGCAGGGACGAAAGTCGGCCTTAGTGATCCGACGGTGCCGAGTGGAAGGGCCGTCGCTCAACGGATAAAAGTTACTCTAGGGATAACAGGCTGATCTTCCCCAAGAGCTCACATCGACGGGAAGGTTTGGCACCTCGATGTCGGCTCTTCGCCACCTGGGGCTGTAGTATGTTCCAAGGGTTGGGCTGTTCGCCCATTAAAGCGGTACGTGAGCTGGGTTCAGAACGTCGTGAGACAGTTCGGTCCATATCCGGTGTGGGCGTTAGAGCATTGAGAGGACCTTTCCCTAGTACGAGAGGACCGGGAAGGACGCACCTCTGGTGTACCAGTTATCGTGCCCACGGTAAACGCTGGGTAGCCAAGTGCGGAGCGGATAACTGCTGAAAGCATCTAAGTAGTAAGCCCACCCCAAGATGAGTGCTCTCCT
>rRNA_ChrC_107599_107701_+
GAAGGTCACGGCGAGACGAGCCGTTTATCATTACGATAGGTGTCAAGTGGAAGTGCAGTGATGTATGCAGCTGAGGCATCCTAACAGACCGGTAGACTTGAAC
>rRNA_ChrC_107949_108069_+
TATTCTGGTGTCCTAGGCGTAGAGGAACAACACCAATCCATCCCGAACTTGGTGGTTAAACTCTACTGCGGTGACGATACTGTAGGGGAGGTCCTGCGGAAAAATAGCTCGACGCCAGGAT
>rRNA_ChrC_130580_130700_-
TATTCTGGTGTCCTAGGCGTAGAGGAACAACACCAATCCATCCCGAACTTGGTGGTTAAACTCTACTGCGGTGACGATACTGTAGGGGAGGTCCTGCGGAAAAATAGCTCGACGCCAGGAT
>rRNA_ChrC_130948_131050_-
GAAGGTCACGGCGAGACGAGCCGTTTATCATTACGATAGGTGTCAAGTGGAAGTGCAGTGATGTATGCAGCTGAGGCATCCTAACAGACCGGTAGACTTGAAC
>rRNA_ChrC_131149_133958_-
TTCAAACGAGGAAAGGCTTACGGTGGATACCTAGGCACCCAGAGACGAGGAAGGGCGTAGTAAGCGACGAAATGCTTCGGGGAGTTGAAAATAAGCGTAGATCCGGAGATTCCCGAATAGGTTAACCTTTTGAACTGCTGCTGAATCCATGGGCAGGCAAGAGACAACCTGGCGAACTGAAACATCTTAGTAGCCAGAGGAAAAGAAAGCAAAAGCGATTCCCGTAGTAGCGGCGAGCGAAATGGGAGCAGCCTAAACCGTGAAAACGGGGTTGTGGGAGAGCAAAAAAAGCGTCGTGCTGCTAGGCGAAGCGGTGGAGTGCCGCACCCTAGATGGCGAGAGTCCAGTAGCCGAAAGCATCACTAGCTTATGCTCTGACCCGAGTAGCATGGGGCACGTGGAATCCCGTGTGAATCAGCAAGGACCACCTTGCAAGGCTAAATACTCCTGGGTGACCGATAGCGAAGTAGTACCGTGAGGGAAGGGTGAAAAGAACCCCCATCGGGGAGTGAAATAGAACATGAAACCGTAAGCTCCCAAGCAGTGGGAGGAGCCCTGGGCTCTGACCGCGTGCCTGTTGAAGAATGAGCCGGCGACTCATAGGCAGTGGCTTGGTTAAGGGAACCCACCGGAGCCGTAGCGAAAGCGAGTCTTCATAGGGCAATTGTCACTGCTTATGGACCCGAACCTGGGTGATCTATCTATGACCAGGATGAAGCTTGGGTGAAACTAAGTGGAGGTCCGAACCGACTGATGTTGAAAAATCAGCGGATGAGTTGTGGTTAGGGGTGAAATGCCACTCGAACCCAGAGCTAGCTGGTTCTCCCCGAAATGCGTTGAGGCGCAGCAGTTGACTGGACATCTAGGGGTAAAGCACTGTTTCGGTGCGGGCCGCGAGAGCGGTACCAAATCGAGGCAAACTCTGAATACTAGATATGACCTCAAAATAACTGGGGTCAAGGTCGGCCAGTGAGACGGTGGGGGATAAGCTTCATCGTCGAGAGGGAAACAGCCCGGATCACCAGCTAAGGCCCCTAAATGACCGCTCAGTGATAAAGGAGGTAGGGGTGCAGAGACAGCCAGGAGGTTTGCCTAGAAGCAGCCACCCTTGAAAGAGTGCGTAATAGCTCACTGATCGAGCGCTCTTGCGCCGAAGATGAACGGGGCTAAGCGATCTGCCGAAGCTGTGGGATGTCAAAATGCATCGGTAGGGGAGCGTTCCGCCTTAGGGGGAAGCAACCGCGCGAGCGGCGGTGGACGAAGCGGAAGCGAGAATGTCGGCTTGAGTAACGCAAACATTGGTGAGAATCCAATGCCCCGAAAACCCAAGGGTTCCTCCGCAAGGTTCGTCCACGGAGGGTGAGTCAGGGCCTAAGATCAGGCCGAAAGGCGTAGTCGATGGACAACAGGTGAATATTCCTGTACTACCCCTTGTTGGTCCCGAGGGACGGAGGAGGCTAGGTTAGCCGAAAGATGGTTATCGGTTCAAGGACGCAAGGTGTCCCTGTTTTTTCAGGGTAAGAAGGGGTAGAGAAAATGCCCCGAGCCAATGTTCGAGTACCAGGCGCTACGGCGCTGAAGTAACCCATGCTATACTCCCAGGAAAAGCTCGAACGACCTTCAACAAAAGGGTACCTGTACCCGAAACCGACACAGGTGGGTAGGTAGAGAATACCTAGGGGCGCGAGACAACTCTCTCTAAGGAACTCGGCAAAATAGCCCCGTAACTTCGGGAGAAGGGGTGCCTCCTCACAAAGGGGGTCGCAGTGACCAGGCCCGGGCGACTGTTTACCAAAAACACAGGTCTCCGCAAAGTCGTAAGACCATGTATGGGGGCTGACGCCTGCCCAGTGCCGGAAGGTTAAGGAAGTTGGTGACCTGATGACAGGGGAGCCGGCGACCGAAGCCCCGGTGAACGGCGGCCGTAACTATAACGGTCCTAAGGTAGCGAAATTCCTTGTCGGGTAAGTTCCGACCCGCACGAAAGGCGTAACGATCTGGGCACTGTCTCGGAGAGAGGCTCGGTGAAATAGACATGTCTGTGAAGATGCGGACTACCTGCACCTGGACAGAAAGACCCTATGAAGCTTCACTGTTCCCTGGGATTGGCTTTGGGCTTTTCCTGCGCAGCTTAGGTGGAAGGCGAAGAAGGCCCCCTTCCGGGGGGGCCCGAGCCATCAGTGAGATACCACTCTGGAAGAGCTAGAATTCTAACCTTGTGTCAGGACCTACGGGCCAAGGGACAGTCTCAGGTAGACAGTTTCTATGGGGCGTAGGCCTCCCAAAAGGTAACGGAGGCGTGCAAAGGTTTCCTCGGGCCGGACGGAGATTGGCCCTCGAGTGCAAAGGCAGAAGGGAGCTTGACTGCAAGACCCACCCGTCGAGCAGGGACGAAAGTCGGCCTTAGTGATCCGACGGTGCCGAGTGGAAGGGCCGTCGCTCAACGGATAAAAGTTACTCTAGGGATAACAGGCTGATCTTCCCCAAGAGCTCACATCGACGGGAAGGTTTGGCACCTCGATGTCGGCTCTTCGCCACCTGGGGCTGTAGTATGTTCCAAGGGTTGGGCTGTTCGCCCATTAAAGCGGTACGTGAGCTGGGTTCAGAACGTCGTGAGACAGTTCGGTCCATATCCGGTGTGGGCGTTAGAGCATTGAGAGGACCTTTCCCTAGTACGAGAGGACCGGGAAGGACGCACCTCTGGTGTACCAGTTATCGTGCCCACGGTAAACGCTGGGTAGCCAAGTGCGGAGCGGATAACTGCTGAAAGCATCTAAGTAGTAAGCCCACCCCAAGATGAGTGCTCTCCT
>rRNA_ChrC_136147_137637_-
TCTCATGGAGAGTTCGATCCTGGCTCAGGATGAACGCTGGCGGCATGCTTAACACATGCAAGTCGGACGGGAAGTGGTGTTTCCAGTGGCGGACGGGTGAGTAACGCGTAAGAACCTGCCCTTGGGAGGGGAACAACAGCTGGAAACGGCTGCTAATACCCCGTAGGCTGAGGAGCAAAAGGAGGAATCCGCCCGAGGAGGGGCTCGCGTCTGATTAGCTAGTTGGTGAGGCAATAGCTTACCAAGGCGATGATCAGTAGCTGGTCCGAGAGGATGATCAGCCACACTGGGACTGAGACACGGCCCAGACTCCTACGGGAGGCAGCAGTGGGGAATTTTCCGCAATGGGCGAAAGCCTGACGGAGCAATGCCGCGTGGAGGTAGAAGGCCTACGGGTCCTGAACTTCTTTTCCCAGAGAAGAAGCAATGACGGTATCTGGGGAATAAGCATCGGCTAACTCTGTGCCAGCAGCCGCGGTAATACAGAGGATGCAAGCGTTATCCGGAATGATTGGGCGTAAAGCGTCTGTAGGTGGCTTTTTAAGTCCGCCGTCAAATCCCAGGGCTCAACCCTGGACAGGCGGTGGAAACTACCAAGCTTGAGTACGGTAGGGGCAGAGGGAATTTCCGGTGGAGCGGTGAAATGCGTAGAGATCGGAAAGAACACCAACGGCGAAAGCACTCTGCTGGGCCGACACTGACACTGAGAGACGAAAGCTAGGGGAGCGAATGGGATTAGATACCCCAGTAGTCCTAGCCGTAAACGATGGATACTAGGCGCTGTGCGTATCGACCCGTGCAGTGCTGTAGCTAACGCGTTAAGTATCCCGCCTGGGGAGTACGTTCGCAAGAATGAAACTCAAAGGAATTGACGGGGGCCCGCACAAGCGGTGGAGCATGTGGTTTAATTCGATGCAAAGCGAAGAACCTTACCAGGGCTTGACATGCCGCGAATCCTCTTGAAAGAGAGGGGTGCCTTCGGGAACGCGGACACAGGTGGTGCATGGCTGTCGTCAGCTCGTGCCGTAAGGTGTTGGGTTAAGTCCCGCAACGAGCGCAACCCTCGTGTTTAGTTGCCACCGTTGAGTTTGGAACCCTGAACAGACTGCCGGTGATAAGCCGGAGGAAGGTGAGGATGACGTCAAGTCATCATGCCCCTTATGCCCTGGGCGACACACGTGCTACAATGGCCGGGACAAAGGGTCGCGATCCCGCGAGGGTGAGCTAACTCCAAAAACCCGTCCTCAGTTCGGATTGCAGGCTGCAACTCGCCTGCATGAAGCCGGAATCGCTAGTAATCGCCGGTCAGCCATACGGCGGTGAATTCGTTCCCGGGCCTTGTACACACCGCCCGTCACACTATGGGAGCTGGCCATGCCCGAAGTCGTTACCTTAACCGCAAGGAGGGGGGTGCCGAAGGCAGGGCTAGTGACTGGAGTGAAGTCGTAACAAGGTAGCCGTACTGGAAGGTGCGGCTGGATCACCTCCTTT
>rRNA_ChrM_8848_11415_-
GTCAAGCGCACTCACTCTAACGGCGTACCTTTTGCATGATGGGTCAGCGAGGAAATGGGAAGAGCGGCTTAAGCCATTAGGTGTAGGCGCTTTCCAAAGGTGGAATCTTCTAGTTCTTCCTATTTGACCCGAAACCGATCGATCTAGCCATGAGCAGGTTGAAGAGAGCTCTAACAGGCCTTGGAGGACCGAACCCACGTATGTGGCAAAATACGGGGATGACTTGTGGCTAGGGGTGAAAGGCCAACCAAGATCGGATATAGCTGGTTTTCCGCGAAATCTATTTCAGTAGAGCGTATGATGTCGATGGCCCGAGGTAGAGCACTCAATGGGCTAGGGTGGCCCCATTTCGCCTTACCAACCCCAGGGAAACTCCGAATACAGGCCGTTCTCGTTTGTACAGACAGACTTTTGGGGTGCTAAGATCCAAAGTCGAGAGGGAAACAGCCCAGATCGTACGCTAAGGTCCCTAAGCAATCACTTAGTGGAAAAGGAAGTGATCGAGCGATGACAACCAGGAGGTGGGCTTGGAAGCAGCCATCCTTTGAAGAAAGCGTAATAGCTCACTGGTCTAGCTCCATGGCACCGAAAATGTATCAGGGCTCAAGTGATTCACCGAAGCGACGAGACCTTGAAAGCTGCTTTTTCAAGTGTCAGTAGCGGAACGTTCTGTCAATCGGGGAAGGTTTTTGGTGACAAGACCTGGAGATATCAGAAGTGAGAATGCTGACATGAGTAACGATAAATCCTGTGAAAAACACGATCGCCTGCCAGTGGAAGGCTTTCTGCGTTCAGTCAATCTACGCAGAGTGAATCGGTCCCTAAGGAACCCCCGAAAGGGCTGCCGTCCGATGGGTACACGAAAGTGACGAAGTTGCTTTGACTACAAAACCATGCCTCTCTCTTGGAGCGAATTGGATGATCGGGCCGAGGGCAGCGTAGCCCTCTTCCCCTCACTCTCCTTTCCCTAATATGAACCTTGAGTCATCAAAGCCTTTCTGACTCGGCCTGGCCCGGTCGCCCTACGCTACTGGCGCTTCAAAAGGCGAAAGTCTCGTCGTAGTTTGGCGACCTTCAGTAGGGGCCTTTAGTCTTTTGATTAGAGTAGGGGTCGCGAGAGAGCAGAGCGTACCGCCCTGCCATAGTCGCGAGTCTGTTTATAGTCGCGACTCTTGTCATAGTCAAGAAGGTTGAAACTTCCAGGAAAAAACTTCGAATTGGGAGGGCGATCCTCCCGGTGAACTGACCGTACCCCAAACCGACACAGGTGAACAAGTAGAGTATACTAGGGCGCTTGAGAGAACCATGTCGAAGGAACTCGGCAAAATGACCCCGTAACTTCGGGAGAAGGGGTGCTCTCCTATCTTTTGATTAGGAAAGCGGCACATACCAGGGGGTAGCGACTGTTTATTAAAAACACAGGACTCTGCTAAGTGGTAACACGATGTATAGAGTCTGACACCTGCCCGGTGCTGGAAAGTCAAAAGGAGAAGTGTTATAAGCTTTGAATGGAAGCCCCGGTAAACGGCGGCAGTAACTCTAACTGTCCTAAGGTAGCGAAATTCCTTGTCGCATAAGTAGCGACCTGCACGAATGGTGTAACGACTGCCCCGCTGTCTCCGACATGGACCCGGTGAAATTGAATTCTCCGTGAAGATGCGGAGTACCAACGGCTAGACGGTAAGACCCCGTGCACCTTCACTATAGCTTCGCAGTGACAACCTTGATCGAATGTGTAGGATAGGTGGGAGGTCGTGACATAGAAGGACCAATCCTGAAAGACCACTCTTTCGTCTAAGGGTGCCTAACCGCCGCACCGAGAATTCGGGGGGAGGCGGGACACTGCGAGGTGGGTAGTTTATCTGGGGCGGATGCCTCCTAAAGAGTAACGGAGGTGTGCGAAGGTAGGCTCAAGCTAAGATTCTGCTCGTGAGCGTAATGGTATAAGCCTGCCTGACTGTGAGACCGACTGGTCGAACAGAGACGAAAGTCGGCCATAGTGATCCGGGAGTCCCGTGTGGAAGGGCTCTCGCTCAACGGATCAAAGGTACGCCGGGGATAACAGGCTGATGACTCCCAAGAGCTCTTATCGACGGAGTCGTTTGGCACCTCGATGTCGACTCATCACATCCTGGGGTTGAAGAAGGTCCCAAGGGTTCGGTTGTTCGCCGATTCAAGTGGTACGTGAGTTGGGTTTAGAACGTCGTGAGACAGTTCGGTTCCTATCTACCGTTGGTGTTAAAGGGAGAACTGCGAGGAGCCAACCCTAGTACGAGAGGACTGGGTTGGGCCAACCTATGGTGTACCGGTTGTTATGCCAATAGCAGCGCCGGGCAGCTAAGTTGGTATGGAAGAACTGCTGCTTAGCGGGAAATCCTTCTCTATACAAGTTCTCGGAACAGGTTTTAGAACAGAACTTCGATAGGCGAGAGGTGGAAGCACCGCGAGGTTGTGAAGCCATCTCGTACTAAACGAAACGACTTTCACTTGCCATAAACAAAATGAAAAGAAAAGTCAACCTGCAATTGCGGTCAGTCTCGATACCTCTTTAGTTGCCGCACCCTAATT
>rRNA_ChrM_361062_361179_-
AAACCGGGCACTACGGTGAGACGTGAAAACACCCGATCCCATTCCGACCTCGATATGTGGAATCGTCTTGCGCCATATGTACTGAGATTGTTCGGGAGACATGGTCCAAGCCCGGTGA
>rRNA_ChrM_361350_363284_-
ATCATAGTCAAAAGAAGAGTTTGATCCTGGCTCAGAAGGAACGCTAGCTATATGCTTAACACATGCAAGTCGAACGTTGTTCTCGGGGAGCTAGGCAGAAGGAAAAGAGGCTCCTAGCTCAAGGTAGCTTGTCTCGCCCAGGAGGCGGGAAGAGTTGAGAACAAAGTGGCGAACGGGTGCGTAAGGCGTGGGAATCTGCCGAACAGTTCGGGCCAAATCCTGAAGAAAGCTAAAAAGCGCTGTTTGATGAGCCTGCGTAGTATTAGGTAGTTGGTTAGGTAAAGGCTGACCAAGCCAATGATGCTTAGCTGGTCTTTTCGGATGATCAGCCACACTGGGACTGAGACACGGCCCGGACTCCCACGGGGGGCAGCAGTGGGGAATCTTGGACAATGGGCGAAAGCCGATCCAGCAATATCGCGTGAGTGAAGAAAGGCAATGCCGCTTGTAAAGCTCTTTCGTCGAGTGCGCGATCATGACAGGACTCGAGGAAGAAGCCCCGGCTAACTCCGTGCCAGCAGCCGCGGTAAAACGGGGGGGGCAAGTGTTCTTCGGAATGACTGGGCGTAAAGGGCACGTAGGCGGTGAATCGGGTTGAAAGTGAAAGTCGCCAAAAAGTGGCGGAATGCTTTCGAAACCAATTCACTTGAGTGAGACAGAGGAGAGTGGAATTTCGTGTGGAGGGGTGAAATCTACAGATCTACGAAGGAACGCCAAAAGCGAAGGCAGCTCTCTGGGTCCCTACCGACGCTGGGGGTGCGAAAGCATGGGGGAGCGAACGGGATTAGATACCCTGGTAGTCCATGCCGTAAACGATGAGTGTTCGCCCTTGGTCTACGCAGATCAGGGGCTCAGCTAACGCGTGAACACTCCGCCTGGGGAGTACGGTCGCAAGACCAAAACTCAAAGGAATTGACGGGGGCCTGCACAAGCGGTGGAGCATGTGGTTTAATTCGATACAACGCGCAAAACCTTACCAGCCCTTGACATATGAACAACAAAACCTATCCTTAACGGGATGGTACTCACTTTCATACAGGTGCTGCATGGCTGTCGTCAGCTCGTGTCGTGAGATGTTTGGTCAAGTCCTATAACGAGCGAAACCCTCGTCTTGTGTTGCTCAGACATGCGCCTAAGGAGAAAGGCTTGAAAACCGAAGTGAGCCAAGGAGCCGAGTGACGTGCCAGACCTAGTAATTGAGTGACAGCAACTAGCTCTGCTCTCAGTAAGAAGGGAGACGGCGCCTTTCCAAGCCCTTTCTAGTCTGCGCTTGAGTTTGATTGCAGCTAGCGCCGCGCTTTACTAAGAAGTGCGAAAGGGCTTTTCTCGCTTGTTTAGTAAAGTCAAGTTTTTGACCCAGGTGACGACGACGTCGAGTTGGCGGCGGAGAAAGACTCGGCATTCAGGCGAGCCGCCCGGTGGTGTGGGACGAAGTAAGTGGGTTTAGTACGCCCTGCCAAAACGGCTCCGAAACAAACAAAAAGGTGCGTGCCGCACTCACGAGGGACTGCCAGTGATATACTGGAGGAAGGTGGGGATGACGTCAAGTCCGCATGGCCCTTATGGGCTGGGCCACACACGTGCTACAATGGCAATTACAATGGGAAGCAAGGCTGTAAGGCGGAGCGAATCCGGAAAGATTGCCTCAGTTCGGATTGTTCTCTGCAACTCGGGAACATGAAGTTGGAATCGCTAGTAATCGCGGATCAGCATGCCGCGGTGAATATGTACCCGGGCCCTGTACACACCGCCCGTCACACCCTGGGAATTGGTTTCGCCCGAAGCATCGGACCAATGATCACCCATGACTTCTGTGTACCACTAGTGCCACAAAGGCTTTTGGTGGTCTTATTGGCGCATACCACGGTGGGGTCTTCGACTGGGGTGAAGTCGTAACAAGGTAGCCGTAGGGGAACCTGTGGCTGGATTGAATCC
>snoRNA_Chr1_875056_875189_-
TTTGAGTTTAAACTATACACTTGCACTTGTTTTCTTAGTGCTTGTAGTCTGAAAAAACTCATAAATTACCAGTGTTCTCATCAGCTTTGGTCTCCTTAACCATGAGACTTGAGTTAAACAAGATCACTACATTA
>snoRNA_Chr1_875224_875340_-
GTCGATGAGGATCTAATCCAATCTTACGAGGTGCAGTGGAGCTGAGACCCTGTTTTACAGGGAGAACCCCTTGGCAGAAGCTGTAATTTCTTTGACTTCAATGGATTTTACTGAGAC
>snoRNA_Chr1_875358_875471_-
TGGGATGATGAATTGTAACAGCTTGATACGCCAGTTCTGCTTCAGATAATTCTTGATCGAAAAAGCTGTATTCTTATCCGAGCCTTTCATTGCTATTTTGTCTTTCTTCTGAGT
>snoRNA_Chr1_875518_875604_-
GGCAATGATTATAAACTTACCCGCGCTTCTGAGATTATTCAATGAAGTAGATACGGTAAATACATGGTTGAATTTCTTAATATGAGC
>snoRNA_Chr1_875679_875823_-
TTAGCAGGAGCCTCCCGGGCTAATCTGATAACTAAGGTACTTGAAGAAGTAAGCCCCAAAGCTCCTGCTAGATTATTTTTAGCGTTTGTGTTGCAGATTTGCCGTATTCCTTAGGCTTTTCTGTGTCAAAAAAGCGTCTATATCT
>snoRNA_Chr1_937032_937141_-
TGGTTTTGAAGATAGGTTACCTTAATTCTCGGTTTATTAAGTGGATAATTCAATTTGAATCTACGGATGTTCTTAAGCTGCAAAGAGAGATTGTGATTCTGAGGCAACCA
>snoRNA_Chr1_937207_937287_-
AGAAATGATGAGAAATCAGATAAATCTTAGGACACCTTCTGACACAGATTCTGTGTATGAGAATGACATCATATTCTGATC
>snoRNA_Chr1_937401_937485_-
GAATATGATGAAAGTTGTATATCGGTGATGGTCTTTTGATTCATATGATCGACAAAAATTTCAACTCGCTACGTTCTTTCTGATT
>snoRNA_Chr1_1008592_1008735_+
TCGCAGGAGCCTCCCGGGCTAGTCTGATAACTAAGGTACTTGAGGAACTAAGCCCCAAAGCTCCTGCTAGATTATTTTTGCCGTTTGTGTTGCAGATTTGCCTTATTCCTTAGGCTTTTCTGTGTCAAAAAAGCGGCTATATCT
>snoRNA_Chr1_1008810_1008896_+
GGCAATGATTATAAACTTACCCGCGCTTCTGAGATTATTCAATGAAGCAGATACGGTAAATACATGGTTGAATTTCTTAATATGAGC
>snoRNA_Chr1_1009073_1009189_+
GTCGATGAGGATCTAATCCAATCTTACGAGGTGCAGTGGAGCTGAGACCTTGTTTTACAGGGAGAACCCCTTGGCAGAAGCTGCAATTTCTTTGACTTCAATGGATTTTACTGAGAC
>snoRNA_Chr1_1009249_1009356_+
CTTGTATCTTAGTGCTTGTAGTCTGAAAAAACTCATAAATTCTCAGTGTTCTCATCAGCTTCCGTCTCCTTAACCATGAGACTTGAGTTAAACAAGATCACTACATTA
>snoRNA_Chr1_1216552_1216691_+
TAAAACCCTAATAGGATTCGTAATTTGTTCACCAACACTATTTAGTGTGTGTTTAATACCGTTACACTACTTGGACTCCGAATTATCAATAGCTTGATTTGTTCTATTGGTCATCTAGCTTATGAATAGATAGTATATGG
>snoRNA_Chr1_1216722_1216865_+
TTCCAGAATTGTGTCATGTATCCACCGAAACATAAAGAGGGTGTATAAATACAAAACAAAATCTGGTACACCTAAATGTGTTCTATCGTTACAGATACTATTATGCTCAAACGCTTGCATCTGCTCCATTTGAACTCTACATTC
>snoRNA_Chr1_1216921_1217061_+
CACCAGGCTTAAGTCAAGTATCCACCGACACGTTTAGAGGGTGTTGATGCTCGTACAAGTCTGGAAAATTTAATTGTGTCCTTCGTTACAGATGCTTTATTGCTTGAACGCTTGCATCTGCTCCATATGGACTCTATATAA
>snoRNA_Chr1_2107313_2107396_-
GAGCTGTGAAGAAATTGGCTTTAGCATTGGTTGGGTCCAATGCATTCTACTGAATATCAGTTGATATTGCCCCATTCTGAGCTC
>snoRNA_Chr1_2111064_2111147_-
TGAGCTGTGATGAAATTGGCTTTAGTATTGGTTGGGTCCAATGCATTCTCCTGAATATCAGATGATTTCGCCTACTCTGAGCTC
>snoRNA_Chr1_2156221_2156306_-
AAGCTGTGATAAAATTGGCTTTAGCGTAGGTTGGGTCCTTCGCATCCTTCTGAATTCTCAGTTGATAACGCCACACTCCCGATCTC
>snoRNA_Chr1_2382251_2382331_-
CAGCATGATGAAAAACTGGAGACGCTGCCCCAGACTGACCGGAGAAAGAAGAAGTAAACGTCCTCCCTGAACCGTCTGACA
>snoRNA_Chr1_4058287_4058416_+
AAAATGGGGCAAGAGAGAGTAACGGTGTCTCTGAGTCCTTGATGAACCGGCGAGGGAAATCAATCTGGCCGAGATATCGTTTCAGTCGTTCTTTGTTTTGGTTTACGATCTGATTGTTGCTCGTCCACAT
>snoRNA_Chr1_4058487_4058576_+
GCGAATGATGAATATCAAATTTATTATTTCTTCACTTTGATCCGATTGGGTAATTATTTATCCTTGTGGACAATATTCAGATTACTGACG
>snoRNA_Chr1_5170210_5170307_-
ACGGGTTTCTTTGTGCTTTCTCTGTGTTTTGTGTATTTTTTATACTCAAATCACTTTGAATCTCATTCACAATCCCGCCTCCAATCGCCATTACATGT
>snoRNA_Chr1_5686093_5686179_-
GATAATGATGATGAAAGATGATTCCATAGAACAATCCAACTCTGACCATCATTGATGATCTTACCATCATGCACTACCATCTGAATC
>snoRNA_Chr1_6465796_6465869_-
TGCCAATGATGTGCCTAAACAATTGCACGTATTATCAGATTTTTCAGTGATGAATATCACTTATGTCTGAGGCA
>snoRNA_Chr1_6465930_6466011_-
GTGCAAGTGACGATGAATAGACAGGGACATCAGAAGTTCTATAATGATGACTAATGTCTAGATGGGAATCTCTCTGATGCAC
>snoRNA_Chr1_6466092_6466188_-
TATGCAAGTGATGATGAAAAGACAGGGACATCAGAATCTCCTTGTTAGGAGATGAGAATGATGACTAATGTCTAGATGGGAATCTCTCTGATGCATA
>snoRNA_Chr1_6466303_6466371_-
TGCCTGTGATGGTGTTAAATATACTTTGAGAGATGCGTCTCTACGAAAAAAAAATCAACTCTGAGGCAT
>snoRNA_Chr1_6697178_6697253_+
GCAAATGATGAGTAGAATCTTATCCTACACACAGATGTATCAGTGTTGACTACCAATCTCTGCTTATTATCTGATG
>snoRNA_Chr1_6697438_6697524_+
AACAATGATGAGATACTTGCAGACGGGCGGTCTGAAATTGATGTCGTGTTGATTGTCTGCCATAAGCTACATAAGCATTCTCTGAGT
>snoRNA_Chr1_6941285_6941373_+
TCAAGTGATGAGATTTGATCTAAAATTCTCACGACGGTCGTCTGAGGCCTTTTGTGGCCGATTGATGTACCGATCACTCCTCTCTGATG
>snoRNA_Chr1_7176122_7176189_-
GGGATACACTTGATCTCTGAACTTCACAGGTAAGTTCGCTTGTTGATAACTACTGGTCTGCTGATGCT
>snoRNA_Chr1_8756228_8756303_-
CTCTTATGATGTCAAAACTTTCGTTCTCCTGAGATTTCAATATGCTGAAAAAAATTGGAGACCTGAACTGAAAGAG
>snoRNA_Chr1_8756361_8756459_-
GAAATTGCCTCCGATGATGATCAAATCATAACTTTCGTTCTTCCGAGATTTTATCATGCGGAGAAATTATGGAGACCTGAACTGAGCTGAGGCAATTTC
>snoRNA_Chr1_9076048_9076182_-
ATAGTCTGTGTTAACTGATTTAATGTTTCAGACTACACGAGCATGGTGCTATATGAAATTTCTTCGATGAGTTTTTTACTCATGCCATATATTAGCAGTTTGCTAATATATGGCTCAACTTTTGAAGATACATTG
>snoRNA_Chr1_9076304_9076386_-
GCATGATGATGAGAAAAATGTGCCACTGAATTCAAAATTCATGTTGATATATTTATTATACAACCTTCAAAGTTCTCTGAATT
>snoRNA_Chr1_9076445_9076638_-
TTTGGATTTTTATCTTGATTTCTTGCTATAGTAATTAAAGCACTGTATAGCCCCTTGCATCTTTGAGATTTATAGATGCAAGGAACAAATCGAGAAAAAGGTACTCAATTGGTGCTATATTTTGGCTTTTTACGCTTCTTTTGTTGGGTTGTTCAATAGTTGAGCTTCTCAGAAATGTGTATTGGCCAATAGCT
>snoRNA_Chr1_9316015_9316161_-
TGTGCTTATTGACGGTCTTGTGCTGATTAGATAAATCCCACATCAGTACATAACATAAATCATAAGCTAAATTGTCGGTGCCACTTTGTCTTTCAAGTTGTTCCTTGTATTACATAAGGATTTGCTATCCACCTTTGGCATAAATTT
>snoRNA_Chr1_9515628_9515750_+
GCAGGGTTCTGTTTTATATAACAGACCTCACGTAAATGTCAGGAAAATCGAATTGGTCATTGTGAATGGGTGAGCCAATGTTACTTCTAATAGCATATGGTTCAGTACATGATGGTACATTTT
>snoRNA_Chr1_10151668_10151774_-
AGGGGATATGATGAATGGTAAAAACTCGCTTATATTGCGAGAAGAGCGTTCCGCCCAAAGCCTGTTACGACTATTGGGCGCTCTCTTTTTTACACAATCTGATCCCT
>snoRNA_Chr1_10300351_10300453_+
TTTGAGGAAAGTGATGATATGAAATTGTCGCCCCAGGCTTAATCTGCATCCATTACGATGGTTGTAACATGGTGATTGACTATTTTTGTCTGATTCTCTCAAA
>snoRNA_Chr1_10300489_10300565_+
GGATATGATGAAATGGCAATAATGTTTTGTGACACCCAGTCTGATCTTCGTGATTGATTTGCCATATTTTCTGATCC
>snoRNA_Chr1_10300619_10300699_+
GAGGAATGAGGATGTAATTCCATACGTCTGCAAATCTGAAATACAGTGTTGATACAATGACATGCACTACCATCTGACCTC
>snoRNA_Chr1_10300749_10300834_+
GCAATCAGTGATGAAATTATGTCAAATTCAATGATTATACAATGATTATTATAATCACTAGATCACCATCTTTCGGCTGAGATTGC
>snoRNA_Chr1_10300882_10301021_+
GCCTATGGTATCTGATGTCCAAAGTTTGATAATTGTGTTTGGACATTTCGTTTTTCTTAGGCAGAAAGTGATTTCAGGCTTTGCGACACTGTTAGCTTATCACATAAGCTACCTGTTACTTTTAATACCTGGTTACATCT
>snoRNA_Chr1_10308751_10308840_+
GAAAGTGATGATAAGGAATTGTCGCCCCAGGCTTAATCTGCATCCATTACGATGGTTGTAACATGGTGATTGACTATCTCTGTCTGATTC
>snoRNA_Chr1_10308881_10308957_+
GGATATGACGAAATGGCAATAATGTTTTGTGACACCCAGTCTGATCTTCGTGATTGATCTGCCATATTTTCTGATCC
>snoRNA_Chr1_10309011_10309092_+
GAGGGATGAGGATATAATTCCATACGTCTGCAAATCTGAAACACAGTGTTGATACAATTGACATGCACTACCATCTGACCTC
>snoRNA_Chr1_10309131_10309220_+
CTGCAATCAGTGATGAAATTATGTCAAATTCAATGATTATACAATGATTATTATAATCACTAGATCACCATCTTTCGGCTGAGATTGCAG
>snoRNA_Chr1_10309265_10309404_+
GCCTATGGTATCTGATGTCCAAAGTTTGATAATTGTGTTTGGACATTTCGTTTTTCTTAGGCAGAAAGTGATTTCAGGCTTTGCGACACTGTTAGCTTATCACATAAGCTACCTGTTACTTTTAATACCTGGTTACATCC
>snoRNA_Chr1_11040576_11040721_-
TTAACTCAACACCAAGTTTGTTTCTTTTGGTTTGCAGATGAACTCGATAAATGCAGCGATAGACAGACGAATCTCAGAGAGTAGGCTTGCTGGGCGGATGGCGTTTTAGAATTTGGCACCAAACCAAACCAGCGTCAAAGAAAAGG
>snoRNA_Chr1_11423317_11423487_-
TTGCACTATGTATCGAAGGCTATGTCAAATTACAGTGACATAGTCTTTAATGCAAAAGTGCAGAAAGAGAGAGCTGTTAAATCAGCAAGCGGCCAGACAACCGTCGGGATAGATCCACAGGTGAAGCGGATTGATTCCTCTGCTTTCAGCTACTAAATCTATCCTACATAC
>snoRNA_Chr1_11435420_11435573_-
GTTTGAACTGTTACATCTCTGGTAAAGAAAAAAGAGAGAAGGAAAGGCTTTTTGATGGTTTCCATCTTTTGGTCTGGAGTTTTCTCTAAAGGTGTACATCGTTTGCTTGGTCATCTGAATCTGTGATGGCATGGGCTACATCTGTCCTCCACAA
>snoRNA_Chr1_11435788_11435981_-
TGCCAGAGATGGTCAGGTTCCTACCCTTTGACATGTGGGTTTGGACTGTTACATCTCTGGTATAGAAAAGAGAGAGAAGGAAAGGCTTTTTGATGGTTTCCATCTTTAGGTTTGGATGTCTCTTTCAAGGTGCTCATCGTTTGCTTGGTCATCTTTGTTACGTGATGACTTGGCTCCATTTGTTCATCACAGTT
>snoRNA_Chr1_11436074_11436272_-
TGAACCAGACATTGTCAGGTGCTTACTCTTTGACATATGAGTAATTACTGTTACATGTCGGGTAGAGAAAAAAGAGAGAAGGAAAAGCTTTTTAACCTGAGCTTCATTTTTAGAGTTTGGATTTCTTTTTTAAGATGCTCATCGTTTGCTTGGTCATCTGCATTTGGTGATGCCTGAGCTACATCTGTTCATCACATTT
>snoRNA_Chr1_11684910_11684994_+
GAAGTGACGATAAAGAATTCACAGTCTGTCAATCCACTGACAACATTTGAGTGATGTTATTGTGATATCTCGACAGGTTCTGATC
>snoRNA_Chr1_11685060_11685144_+
GCAGATGATGATTATCATAAAACAAATGGGTAATTTGCGACTGATAATATTACATTGATGTGTTTTTCACCTTGGAGAACTGATG
>snoRNA_Chr1_11685235_11685376_+
AAGCCAATTAGCAGAGCAAGGGCGTCTAGTTTAAATGACGTGAGTTGCCTTGAAGGTTGGCGATAACAAGTTTTGCGATTCTCCGTGCCTATCAAATTTTGTTTTTCGTATTGATAATGGCCTCGAACAAGTCGCTACATTC
>snoRNA_Chr1_12083969_12084054_+
GAGCTGTGATGAAATTGGCTTCAGCGTTGGTTGGGTCCTTCGCATTATTCTGATTACTCAGATAAAATTGCCACACTTCTGAGCTC
>snoRNA_Chr1_12097190_12097275_-
GAGCTGTGATGAAATTGGCAGTAGTGATGGTTGGGTCCTTCGCATTATTCTTATTTCTCAGATGAAATTGTCACATTTCTGAGCTC
>snoRNA_Chr1_17483905_17483957_-
ACATGATTGAGATTTTTTAATCTCGTGATTACCTTTCAAGCACTTCTGAGCCA
>snoRNA_Chr1_17910854_17910956_+
TGGCGATGATGAAAAAAAGGCCGGACTTACGGCTACTACCACCGTGAAAGTGTGGTGGGTAGTAGAATGATGCTAAAGTATCCAAAGGTTACAGCTGAGCCTC
>snoRNA_Chr1_18428009_18428096_-
AGGCTGTGAGGAAACTTGCGCTTAAATGATGGATTTGGGTTCATCACCATCGTCTGAAATATTGACGAGTTAGTGCGCATCTGAGCTT
>snoRNA_Chr1_19981416_19981565_+
AATCCAAGTGCCTTTGAGAGATCAGAGCAGCGAGTTACAATGCTGTTCTTGTTCCGTTGCGGGCATAAATCGAAACCCATTGATCTTTTCTTTGCTTCCTCTTGCAAGTAATCTTCTTTACTGCAAATCGGAAGAAAAGATCTCACATTT
>snoRNA_Chr1_19981637_19981752_+
ATATGGCCGATCCAAATGGGTTCGTTCATCTTTATATTAGTTCCCAATTTCACCCGGCCGAAATTTAAAATCAATTTAATGGAGCAGTCTCTCTATTTTTATGATTCTCTACATGT
>snoRNA_Chr1_20260311_20260398_+
TATATCTCTCCTGACATCGAATAATTCAGATATTAATGCTTGTGTTCCTCTCTATATGGAACTTCAAGTTTGGCTATTCTGTTACATT
>snoRNA_Chr1_21052348_21052422_-
ATTCCCTATGATGGTAATAACCATGCTAATACTGATGTCTTGTGACTGAATCAAAGTTATGTGTCTGAGGGAATT
>snoRNA_Chr1_21052483_21052567_-
GTTCCCTGTGATGATTTAAAATCAATACCATGCTAATGTATATTGATAATTTTTATTTGATTTATAAGTGATTTGCTGAGGGAAC
>snoRNA_Chr1_21052627_21052715_-
TGGCGATGATGATAACATATTATCCCAGCTCATTATGAGACCTTTTGTGGTCAAGGAAAATAACTGTTTTCTATAACGTATCTGAGCCA
>snoRNA_Chr1_21052867_21052953_-
AGGTGATGATGATAACATATAATCCCAGCTCTATGAGACCTTTTGTGGTCAAGGAGTATAACTATGTTCATACATTTATCTGAGCCT
>snoRNA_Chr1_22313324_22313411_-
GAGCTGTGAGGATTTAGGTTTCTGCAATGGTTGGGTCCATTGAACACATCTGAACTTTCGGATGTTATATAAGCCTTGTACTGAGCTC
>snoRNA_Chr1_22394549_22394634_-
GAGCGGTGACGAAATTGGTTTAAGTGAAGGTTGGGTCCTTCACATATCTCTGATCTATCGGATGATATAGCCTCGAATCTGAGCTC
>snoRNA_Chr1_22428241_22428327_+
GAGCGTTGATGAAATTTGCTTTAAGCTAAGGTTGGGTCCTTAGCAATTCTCCGATGAATCGGATAATATAGCCTCATATCTGAGCTC
>snoRNA_Chr1_23701178_23701304_+
ATGATCCTTCAGGCAAGTTAAAGGGGAAATGAGGAGTGGTTATTAAACTCGCTTAATGCGAGAAGAGTGTTTCGCTCAGCCTGTTACGACTATTGAGCACTCTCCTTCTTTTATCATCTGATCCCTC
>snoRNA_Chr1_25262574_25262706_+
GAAAAAGCAGAGTTCTGTTGCAATTTGACAGATCTCACGTATACTTCAGGGAAATTGAATTGGTCATCGTGATTGGGTGAATCTATGTTTATATATCTCATAACTATAAGATTCAGTACATGATGGTACATTG
>snoRNA_Chr1_25926968_25927100_-
AGAAGTCAATAGACCAGACATTGTGGTAACACTCTCTTTCATGGCAGGGCTATATAAGGATAAAACTTAGTTAGCAGCCATGGCGGATGAGTACTGTTTCCTCTAATTTGTCTGAGAAAAGGCGAATCTGAGT
>snoRNA_Chr1_26190297_26190434_+
TGTGCTTATTGACGGTCTTGTGCTGGTTAGATGAATTCAACATCAGTAGATAACTTTATCATAAGCTAAATGTAGTGCCGCTTTGTCTTTTTCAAGTTTTCTCTGTGGAGTAAGCTTTAATCTTGGTGGCAGAAATAG
>snoRNA_Chr1_26190603_26190685_+
GCTAAATTTAGTGCCGCCTTGTCTTTTCAAGTTTTCTCCTTTTGTATGTAAGGAATCACTTTTATACTTGGTGGCATAAATCT
>snoRNA_Chr1_27348657_27348791_+
CATCTCTGCTCAATCCTTACACCAAATTTTGATGGTATAAGAGGATTCAGTGACAATGCTTATATTAAAAATGGAGTTTATAGTCTCTCTGAACTATCTATGTCCAAGTTCTTGGGAGTTCGGAAGCACCTTACA
>snoRNA_Chr1_27984604_27984713_-
CATAGTGATGAATTATATCACAATTGTCACTACCTCTGAGGCATATTCTTGATTCGTTTTTTTTTTTTAGATTTTGGTTTCTATCACCTTACTTCTTTAGGAGCCTGATG
>snoRNA_Chr1_27984745_27984826_-
TATAATGATGATTAAGTCTAGATGGGAATCTCTCTGATGCACCTTTTAAATTGTTAATGATGTTTGTTTTGTGCCGGTGATG
>snoRNA_Chr1_27984975_27985042_-
TGCCTGTGATGGTATTAAATATACTTTGAGAGCTTTGTCTCTAGGAAAACAAAACAAATCTGAGGCAT
>snoRNA_Chr1_28212219_28212357_+
CACTCCTCTATTACTTGTAGAGTAAAAATCACAAAGTATGGTAGAGGAGTTAGAACGGATGCTTATATCGAATTAGGTTATCTTACCAACCCATTGCTTTTTTCTGTAGCTTTGGCGTCAAATGAATCGACCTATATTG
>snoRNA_Chr1_28212395_28212474_+
GCAAATGAAGAATTGATTAATTTATGCTTAACCACTGATGAACAGTGTTGACAAAACATCTCCGCTTATTATCTGATGCC
>snoRNA_Chr1_28212518_28212603_+
AACAATGATGAGATATTAGCAGACGGGCGGTCTGAATTGATGCCGTGTAGATTGTCTGCCATCGCTACTATGTAGCTTCTCTGAGT
>snoRNA_Chr1_29422295_29422360_+
GATTTTTTTATAATTTGCAGAGTTGTTCTTCCTTCTTTGCTGATTATCCCTCTTTGTGGTACATAA
>snoRNA_Chr1_29911240_29911379_-
AAGGCAACAAATTAGAGTCTCTGATTCACTTATTCAATAGTGGATAAAGCGCTGTACGTTGCCAATAATTACTTGGTCCAAAGATCTCCCAATCGGCTTTCAGTCTTATTTTAGCCGATATGATCGATGTTCCTAAATTA
>snoRNA_Chr1_29911424_29911447_-
GTGCATTCAAAAGCCCTTACATGT
>snoRNA_Chr1_29911623_29911708_-
CGGCGATGATGATGAAACAAGATTACCATCAAACTTTGAGAGGTTTTTCGCTCGTTGATGTAAACTTCTTTTTATAATCTGAGCCT
>snoRNA_Chr1_29911741_29911812_-
AGCCTGTGATGTTTGAGATTGTCCGTACCATCTGAGTTTCTCCTTGACGATTACCTCCACTTTCTGAGGCTT
>snoRNA_Chr2_2184567_2184645_-
ACCGATGATGATTATTGCTAAACTATGGAATTACCGTCTGAGTTTATTCTTTGACGAGAAAAACGCTGGCTTACTGAGG
>snoRNA_Chr2_2184672_2184820_-
TGTCCGATGCCACGTCGACGGTAGCTTTAGGGCAATGATCCTCGATGCTACATTGGACATAAACAAATGTACGTGTTTCGCTTACTGATAGGAACCTGTGGATCTTGAATTGATTTACGATCTACGGAGCCATTTCGGCGATTACATTT
>snoRNA_Chr2_2185022_2185087_-
CGATGAAGAAGCAATCCCATAGATAGGAAGTGCCGTATGACACTTTACACAACAACGGACTGAACG
>snoRNA_Chr2_4054966_4055050_-
GACTGTGATGGATCCTCCTCAGAGGCTGTTTCTGAAAGGTCCGACGACGGTCTCACAGATCTTTTTTGCACGAGCCGTTGAAGTC
>snoRNA_Chr2_4224882_4224967_-
GAGCTGTGATGAAATCGGTTTCTGTAAAGGTTGGGTCCTTTGCATTTCTCCAGTTTATCTGGTGATATGGCCTCTTAACTGAGCTC
>snoRNA_Chr2_7520507_7520579_+
TCCTAATGAAGAAGCAATCCCATAGATAGGAAGTGCCGTATGACACTTTACACAACAGCGGACTGAACGAGGA
>snoRNA_Chr2_7520753_7520902_+
ATGTCCGATGCCACGTCGACGGTAGCTATTTTTGGCAATGATCCTCGATGCTACATTGGACATAGACAAATGTACGTGTTTCGCTTACTGATAGGAACCTGTGGATCTTGATTCTATACGATCTCCGGAGCCATTTCGGCGATTACATTT
>snoRNA_Chr2_7520942_7521021_+
ACCGATGATGATTATTGCGAAAATATGGAATTACCGTCTGAGTTAATTTCTTTGATGTTAAAAACGCTGGCTAACTGAGG
>snoRNA_Chr2_8931565_8931655_-
GCTGGTGATGATGTTTCATATCTTTGCCTACATTGCCTGATCAAAGCTATTTTTGGCTTTGAACAAGTGAGTGAATGATAAACTTCTGAAG
>snoRNA_Chr2_8931708_8931782_-
GCCTATGATGATTCAAATTTTGCCTACATTGTTTGATAAACCAATGATATAACTTGTACAAAATGTTTTCTGAGG
>snoRNA_Chr2_8931849_8931922_-
GCCAGTGATGATTGAAAAAGATTGTCTACATTGTTTGATGTACCACTGAAATGAATTCTTTAATTAGTCTGAGG
>snoRNA_Chr2_9560355_9560446_+
TTGCAATGATGAGATCTTATAATGAAATTGAAAGTGTTTACACTTCATGAACGGTCGACAAAATAGTCGAACCTGAGCGGTTAGCTGAGCAA
>snoRNA_Chr2_9560536_9560623_+
TTGCAAGGATGAGCAAAAATATTTTTTGAAAGCATTGTGCTTAATGAGTCAGCGACTATAATGTCGACCTGAGCGGTTAACTGAGCAA
>snoRNA_Chr2_12881664_12881750_+
AAGCTATGATGATATTGGCTTAAGCATTGGGTGGGTCCTTTGCATTTTTCTGAATTATCAGTTGAGATATGCCACACCTCTGAGCTC
>snoRNA_Chr2_12882818_12882893_+
GAGCAGTGATGAAAATATCTTGAGCTGTGGTGATGAATCTTCGGATATGATATTAACCTCGCTATAATCTGAGCTC
>snoRNA_Chr2_12975859_12975945_-
GAGCTATGATGATATAGGCTTCAGCATTGGTTGGGTCCATTGCATTCTTCTGAACTATCAGTTGATGTATGCCACACCTCTGAGCTC
>snoRNA_Chr2_14163648_14163769_+
GAGTCTTTTGGCTATGATTAGCTTTGAATGCTAATGGACTGACATCGTCTATTTTCTCTTAACCGATTTGTGCAGATAGTTAATAATATATCTAACTGCAGTCTGGTTTAGATGAAAACATA
>snoRNA_Chr2_14163825_14163975_+
TTATCAGTCCATCTTGGCGAAGCTAATGAGTCTTTGGGCTATGATTAGCTTTGAATGCTAATGGACTGACATCAAATAATTTTTATCTAAGCCGACTTTTGCAGATAGTTAGTGTAATATCTACCTGCAGACCGGTTTAGATAAAACATAC
>snoRNA_Chr2_14894380_14894455_-
GCATATGATGAAATTATATTTCATGGGTAATTTGCGTCTGATTCTATGTGATGCTAACTTTTATGATTATCTGATG
>snoRNA_Chr2_14894549_14894627_-
GTATAGGATGAATCTCATATATTGATGTTATTTACTACTGAAATTACATTGATGTTTTATTCACCTTGGAGAACTGATA
>snoRNA_Chr2_14894718_14894796_-
CGAGGTGACGATAGAAATTCACAGGTCTGTCAATCCACTGATATATGTGATGTAATTGTGTTCTCGACAGGTTCTGATC
>snoRNA_Chr2_14894875_14894956_-
AGCTGTGAGGAAAAAATCGTGTGCCAGAGATGGTTAATCCATCGCTGACGGTAATACACAACCCTCTAAGAAGTTCTGAGCT
>snoRNA_Chr2_15027589_15027668_-
GGCTGTGATGATTGAGAATGTCATGCACCACTCTGATTTTTTGTGCTGATAATCATCTCTAACCCATATTTTATCTGAGC
>snoRNA_Chr2_15027711_15027803_-
CCGATGTGGATATCAGATTATAAAAGAACACCATCTTTCGGGACTGATTGACTTCTTTTGAAGTTTTGCTGATACTTCTGCAATTCTGAGGCT
>snoRNA_Chr2_15027868_15028092_-
GATTTCTCTCCCAGGAATCTATTACCAAAAAGATGGAGCAATCTGATAATTGTGATTGCATAATCCACTGGTAAACGTCACAAACCAATAGGGTAAGCATAAGGACGTTGATGGAGCCTTAGGGCTTCTCCGTCTTAGCTATTGCCACTGGCTCTCATATTCCATTGCCTTGCGGAGCGGCGTTGCTGCTTTTACCGTTTGGGACCTGCCATGAGATCTATATTC
>snoRNA_Chr2_15029575_15029654_-
GCCAGATGATGGTCATTATAATGACTTGACCTTGATGCGGACTGTATTTCTTTGATGATAACTTTTGGTTGCTGATGGTT
>snoRNA_Chr2_15029712_15029790_-
GGCAGTGATGAACGAGAATGTCATGCACCACTCTGATATTAGTGCTGATAACCATCTCTAACCCATATTTTCTCTGAGC
>snoRNA_Chr2_15029832_15029911_-
GCCAATGAGGACATCAGATTATAAAAGAACACCATCTTTCGGGACTGATTAACATTGATGATACTTCTGCAATTCTGAGG
>snoRNA_Chr2_15029957_15030182_-
GATTTCTCTCCAAGGAATCTATTACTAAAAAGATGGAGCAATCTGAAATTGTGATTGCATAATCCACTAGTAAACGTCACAAAGCAATTGGGCATGCCCATGGACGTTGATGGAGCTCTAGGGCTTCTCCGTTTTGGGTATCTTGCTATTGGCTCTCATATTCCATTGCCTTGCGGAGCGGCGTCGCTGCTTTTACCGTTTGGGACCGGCCATGAGATCTATATTC
>snoRNA_Chr2_15643645_15643786_+
TATTGCGGCTGGCCGAGCTGGCTGGTTAAAGAACTCAACCAGACAGTAAAGTAAAACAGCCGCATAGATTAAACGGGAACTTATAACCAGCTCTTGACTGTCCTAGCATTGGCGGTGCGGGATAGAATCGTTCCTTACATCA
>snoRNA_Chr2_15890070_15890162_-
TCAGATCGATGATGTCATATTAAACTGCGTTATCTATCTTAAAATCTCCGAAATAGGAGTTGCAGACACTAAACAGAAAACGCTGAGATCTGA
>snoRNA_Chr2_15890231_15890327_-
ATTGGATCGATGATTGATTAGTTAAAATACTGCGTTATCTTTCTGCAAATCTCCTATAAGGATTTGAAGACAAATCATGAAAAACCTGAGATCCAAT
>snoRNA_Chr2_15890380_15890473_-
AGAGCATCGGTGATGAATCCATGAAAAAATTGTTATCCTTGCACTTTGATTGCTAGTGAAGAAACAAATGGGGTTTTCGATGTCTGAGATGCTC
>snoRNA_Chr2_17923081_17923157_+
GGATATGATGACAAAAATACGATATCTCTAAGGCTAATTGCTGTGCGGATGAAATGTATTTGCACGTCAGTCTGATC
>snoRNA_Chr2_17923238_17923316_+
GGAAGTGATGATAAGATATATCAATATATCATAGGCACATGCAATGCTGAACGATATATATTTGCACGTCAGTCTGATC
>snoRNA_Chr2_17923399_17923477_+
GGAAGTGATGATAAGATATATCAATATGTCATAGGCACTTGCAATGCTGAACAATATATATTTGCACGTCAGTCTGATC
>snoRNA_Chr2_17923563_17923637_+
GGAAATGATGATAAGTATATCGATATTTCAGAGGCGTATGCAATGCTGAACGAACTATTTGCACGTCAGTCTGAT
>snoRNA_Chr2_18017765_18017920_-
GATGGTATTAATTCAGACACGGGTGTATGTTGGTTTTATAAGAAACAGCAGATCTACCTTTTTCATGGTATATATGAACTTGAGTTTTCTTTTGTGTGATACTAGGATGTTGGTTTTCCTGGAAATTCTAGAAAAGAATGTCCAACTGTAACAAAC
>snoRNA_Chr2_18018220_18018382_-
GATGGCATTAAGTCAGACACGGGTGCTTGTTGGGTTTATAAGAAACAGCAGAGCAACCTTTTGCATGGTGCCTACATTATTTATTAGCTTCTTATCACGATTGGAGGCAGTCTTGATCTGATGTCTTCTCATGTCTTCCTCTAAATTAAAAGCAGCTACAGTT
>snoRNA_Chr2_18973209_18973330_+
ACATCCGTTGATTTAGAATTCTAACGGCTATGATACGTCGCATTAACCCTAAATAATAGATGCTCTATATAAACTTATCTAAATTTTCTATTACTTCCACAGCTCATCTAGGGTTTATAGCT
>snoRNA_Chr2_18973424_18973508_+
GTTAATATCGGAAATAAACAGATCGTGGGACAAATCTCGTCTCGCGAGTTGATGTCCGATAATATTATGGTTCGTATTCGCTGAG
>snoRNA_Chr2_18973544_18973705_+
AACGAAGGACCTATGGGTGAAACGCTTTAATCAATGCGTATTCAAGCCAAGTTTACCTTCGGAAATTCATAATCGGAGATTGGTGGATTTATCCGAGATCTGTGTTTTCAATTCCGGATTTCGGTTTTTCATCCCTTATGGATTTGGTTTTCGATTAAATTC
>snoRNA_Chr2_18973735_18973879_+
AAGCGAAGGACCCAGCAGGGAAGCGAGTAAACTCATGAAATGAGGCTTCTCTAACAATTTATTTAACCTTCGTAGATTGAATCTCCAAGAGCTCTTTGATGATCTACGTTTTCGTGGGTTCTCTTGTGTTTTTTGGTGTATAGCT
>snoRNA_Chr2_18973915_18974055_+
AATGCAGAGATTGTGTGTATCGGCTTAGTGCGATGTAATGCGCTTTGTACGAAAGATTTCTCTGCGACATTAATTTGGGGCAGATGGGCAGTTGTGATTCAATGTCAATTGAATAGCTCAACAATCATCTTCCCCACAATT
>snoRNA_Chr2_18974209_18974352_+
AAAGCAGAGATATGTGTGTATCGGCTTAGTGCGTTCAAATGCACTTTTCACGAAAGATTTCTTTGCAATATCCAATTTGGGGCAGATGGGCAGTTGTGATTCATCGTTCTATTGAATAGCTCAACAATCATCTTCCCCACAGCT
>snoRNA_Chr2_19367708_19367822_+
GTGTTGGTATTATATTCTTGTACCCACACTCTACAATTGATAAGCTAAATCAACTCAGCTGGAATTTCGAACATTCTTTGATTTCTCAGAGAGATGTTGTATTCTGGCTAACAAA
>snoRNA_Chr3_104687_104769_-
TGCGGTGATGATTTTATGAGAAATTCACATGTCAGACTTCAGAGATTCTTGTAATCTATGAGAATAAATTCATATATCTGAGC
>snoRNA_Chr3_104835_104909_-
AGATATGATGATCAACAAATTGGTCCGTGTTTCAGATTAACCGTGACCGAAAAAATTCTTAACCAAACTCTGATC
>snoRNA_Chr3_104978_105057_-
AGATCAGGTGATGAGGTAATACTGCAACAATATGATGGAGTAATCTTTGTGATTATTAGTATTTAAGTCTCTGATGATCT
>snoRNA_Chr3_616508_616632_+
GCAAGATAGGTTATAATTTGTACCAATTTTGTGTCGGAAGATGACAAGATTAGTTTTATAGGCCTCCATGGGAATTTCTTCATGGAACTCTTCTCTTCCATGGAGTTGCTCTGAGGAGGTTACAC
>snoRNA_Chr3_616788_616895_+
TGCCAAATTTGTGTCGGAAGATGACAAGATTGATTTTGCCTCTCCATGACAATTTTGCTTCATGGAAATCTTCTCTTCCATGGAGTAGATCTATGGAGAGGCACATCA
>snoRNA_Chr3_2508900_2509019_+
TCCCAGTGATGAACATTTTAGTAATCTGGAACGGTGATAAAATGGGGCTCCCTCTTGGATTATTTCCGTGGAGGTTTTAGAGGAACCATTGTTGAAGATACTTGGCAACTTCTGAGGGTC
>snoRNA_Chr3_2905170_2905291_-
GTGAGATTCAATTTTCGATCTAATGTTACTAATTTTAGCCTTTAGGCAAAATATACATATAGCATCGTTTTAATTCGTATAGTATCTGTGGTCTAATTGTGTTCAATTTTGTTGTGTGACAG
>snoRNA_Chr3_3579265_3579309_+
CGAGCTGAAATGTGCTCTCACTTTTGTGGCTGCTAACTGTACACA
>snoRNA_Chr3_3628023_3628099_-
ATGGATGATGATTCAATTAGATGTGCGAATGGTTTCATCATGACCTCAAAAACTCTATTTGGCAATTTATCTGACAT
>snoRNA_Chr3_3628138_3628219_-
AGGGATGATGATTCAATTAGATGTGCGAATGGTTTCATCATGAGCTCAAAAACTTTATTTGGCATTTTATAATCTGACTTCG
>snoRNA_Chr3_4411168_4411253_+
TGCAGTGATGATGGGTATAAATCTCGTTAATCTGAATTTTTGTTAATGAAGATACTTACTTCCCAACCATTCATTAATATCTGAGC
>snoRNA_Chr3_4411290_4411443_+
ATCGCACATAGTTCTTCTTCGAAGCCTTTAGATTCGCTCTAAAAGTGGTTTTGAGGATTTTATTTGTGCGTAAAGTAAATGATCCTATCTGCTTGAGTAATCTCTGTTATGTGTTAACCATAGAGTTATGCTCCAATGTTATAGGATCACATTT
>snoRNA_Chr3_4594225_4594341_-
GTTTAATAGATAACCATATGTGCCTTTATACATTTTCTCCGCACATCATCTGAGGCAGATATTAATGCTTGTTTTCCTCTCTTTATGGACTTCGAGTTTGGCTTTCTTGTCACATTT
>snoRNA_Chr3_4860889_4861009_-
GAGGATGATGATATTGAGGCTGCTGTTCCATTGGCTGTCTGAGATACCTGCAGTTCGTGATCGTGACCTGTAAGTTTTGAGGCAGAGCGTTTAGTTTCGGAAGAAGCTGCAGGTTCTGACA
>snoRNA_Chr3_5387184_5387268_+
AGCGGTGAAGATAGAACAAATTATGTGACGGAAGCCGTCACAGTCGTCCTGACCAACTGTGACGATAGCAAGTGCCGTCTGAGCT
>snoRNA_Chr3_5830003_5830095_-
AAAGATGATGAATATGCACTGGGCTCTGAGTTGTTGATTGACATTCAACTTCTTTTTGATGCATAATGCAGCCTAGAAAGCTTAATCTGATTT
>snoRNA_Chr3_5830166_5830231_-
GGCATGAAATCTTTGAGACCTGATTTTTTATTGATGAAAAGCTATAAGCATTTTTACTCTGAGGAT
>snoRNA_Chr3_5830283_5830437_-
ATTCGCCTCTCAGATTGAATTTCCTGTAGAGTATTCAATATCTACGGGATGATTCTTTCATCGATTTTATTCGTGAGGCGATAGATTATTGCAGGGGCGTTGAGTCGCTTCGTCTATGTTTAACCAGGCATAGCGAATAAGCTCGTGCTATATCC
>snoRNA_Chr3_6127895_6127971_-
AGGAAATCTAATTTTCACGAGCACAATGCTTTCGTTTGCTCTTTCTATGGGCTTATGAACTCAGTAGCTCCTACATT
>snoRNA_Chr3_7682362_7682452_+
TATGGTGATGAAACGAATATTTCGTGGACTAGAGTTTCAGATCTGGGCTCTTCACCCAGAATTTGAAGAAACAACCCTTGGCTGTCTGAGT
>snoRNA_Chr3_7682509_7682595_+
GCCTATGATGATAAAAACAATTATCTTAGCGGATTTCAGTGAGGTTTTTTTAAAATCAATGATCTGAATTGTTACACACACTGAGGC
>snoRNA_Chr3_7682639_7682749_+
TGCGATGATGATAAAATAGCACGAAGGTGCGTGAAGGGCAGTGGACAAAGCAATGAAAATTTGTTTTGCCGTGAGCTCTCTTTAATAAACGACTTCTCCTTCCACTGAGCA
>snoRNA_Chr3_7682805_7682944_+
TGGCGTCTTTTACCAATTCTGAAGGATTAAATATGGTTCCTTTAGGTATAATGGCATTGACGCAATATTGATTGTGGTATATCCTGATCATTTGGCTTTTTTTTCTATGTTATTTGATCCTGGAAATGCCTCACACATTT
>snoRNA_Chr3_8979067_8979153_-
TCAAGTGATGATTGATAACGCATAGTTCAGATGATAAATTCTATTATGATTAACATCTTCAGCATAGTCTTTCGCTCCTATCTGATG
>snoRNA_Chr3_8979284_8979423_-
ATTAATCCTTGTTGATAAACTCTAATCTTCTCTATGAGGCCTTTTTTCAATTACCTTTCAAATCCGATTTCGTATTTATTTCTTTGGTTCTGTTTTTGGTTGATTTAGTGGCCTATGATTTAAATGATTATAGACAAGCA
>snoRNA_Chr3_8979504_8979605_-
GGACAGTGACGATTGATATTAAGGTCTCGTTCGTCGTAAAAACGGCCGTAAAAAGCCTATTTGCCGACCATTCTGTTATATCACCACCCATATTCTGAGTCC
>snoRNA_Chr3_9550929_9551074_+
ATTGCTTCATAATGGTGAACTCTCTTAGATTATAAAAAGTGAGAGATGTTCAAGTTTCCGGAGCAAATATTAAACTGGCCAGAATTTAACAGCTCTGTGTTTAAATTTTACTATTTTCACAGTGTTACCTGTCTTCTGGTATATTT
>snoRNA_Chr3_10328510_10328601_+
GGCGATGATGATCAATGCTTAATTTCTGACACCTCTTGTATGAGAAGAGCTTGATAACCTCTTCTTTGAGCACATTATGCAATACTCTGAGC
>snoRNA_Chr3_10328657_10328743_+
GAGTGCTATGATTGTAAAAGTAATTCCTCGTACTGAAAGCCAATGGCTTGAAAGACTCACATTACTACCCATAGAATATGAGCACTC
>snoRNA_Chr3_10328981_10329073_+
GGCGAGGATGAATAATGCTAAATTTCTGACACCTCTTGTATGAGGAGAGATTGATAACCTCTCCTTTGAGCACATTATGCAATACTCTGAGCC
>snoRNA_Chr3_10329133_10329219_+
GATGCTATGATTGTAAAAGTAATTCCTCGTACTGAATGCTCATAAGGCATGATAGACTTACATTACTACCCATAGAATATGAGCATC
>snoRNA_Chr3_11154243_11154343_+
GGTGCGTAGGCGCATATCAGAGAATCAGGGCTCTTTCTCTGCTTTGCTGTTTCCTTTAAGCTTTAGGCTGTCAAAGCAGAGACGTTCTTTGCCCTACATTT
>snoRNA_Chr3_17445266_17445329_+
AGTAATCATACGGTTAATTCTAGTATGATACCGATTAGTGAGCATAACTTGAGCAGCTACATAA
>snoRNA_Chr3_17445382_17445459_+
AACAGTGATGAGTCAGTTTACAGACCTGTAATGATTGCGGTAATGATCGCATTATTATGAACATCTAAGGGACTGAGT
>snoRNA_Chr3_17445498_17445652_+
GTGGCTTTTACATGATAGAAAGATTCAGGCTTTGAATATATTTTAGATGTGAAGCTTGTTGTGAAGTGTAATTGCCTACATTGAATTTAGTTTCCCTCGCTATCCTGTTCTTCAATTTTCAATGATGTTTCTTAGGACGTCGGGGAACAATATGT
>snoRNA_Chr3_17445699_17445771_+
ATACTTTGCCAAGTTGTTGAATGCTCAGATTTTTCTGGGTTTTATGATTCACTTGTATAGGAAGATCTGATGA
>snoRNA_Chr3_17445810_17445886_+
GCCAGTGATGATTAGATTCAATGGTTGCTGAACATTCAATGTTGAAAAGCATCTAACTTGACTAGGACGGTCTGAGG
>snoRNA_Chr3_17445963_17446047_+
TTGGATGATGAGAAACAAAAATCAAAATACAGTTATCCCTGGCTTAGGGTTTAAAGCCCGTTGCTGAGTCTTTTGTAATCTGACA
>snoRNA_Chr3_18893230_18893310_-
AAAAGGCATGATGAGGATTGTTTTATTGTCATCTGATTCTCATGATGAATATATACCTCCTACTCATTCTGAGTGCCTTTT
>snoRNA_Chr3_18893404_18893484_-
CTCAGTGATGAATACACAGATGACGAGTCCGATGAAATCCATTCATTAAATCATGGGGACAAACGAGGCATTTGTCTGAGA
>snoRNA_Chr3_19212620_19212698_-
CCCAGATGATGAACACTTAATAAATGGCTATGGATTATTATCCATATGATGCTTTTTTGTCATAGTTACTCTGATGGGA
>snoRNA_Chr3_19506330_19506371_+
AATTTCTCATCTTTCCAGATGATTTTCTTGAATGGTACATTT
>snoRNA_Chr3_20571519_20571718_+
GGGCGATGATTAAAAAGAGAGAGGCTTGAGAGGTGAGTGTGAACAAAACTCTCATGGGATGGAGGAAAAAATTCAAATCGAAATCGAAGGAGAAATACATTTAATAAAATGTTTTTTTTTCCCTTTTTTGATTTAGGGTTCTTTCTTTCATACCTTTCCCTCGGTGACGGTCCTTCCAAGTTACACTTGATATGAGCCCT
>snoRNA_Chr3_21559060_21559139_+
AGATATGATGATGGAATTAGATTTCCCTATTGGTTTGATCGCCGTTATGATGGCATCTTACGTATTAGCTCTATCTGATC
>snoRNA_Chr3_21559244_21559320_+
TGAAGTGATGATTGAACTTTGTTTCCCTATTGGTTTGATCGCCGATATGATGGCATACGTATTAGCTCTATCTGATC
>snoRNA_Chr3_22054746_22054869_-
GAGCAATGACGTCAAAATAAAAATGGCGTAAGTTGCCTTGAAGGTTGGCAACAACAAATAGCGATTCTCCGTGCCTATCAAGTTTTCTAATCTTGATTGTTGGCCTCGAACAAGTCGCTACATT
>snoRNA_Chr3_23181704_23181833_-
ATCCCAGCTAAGTTTGATGAAGTACTTATCTGATTCATGTGAGGCCTAAACTAAAGCTGCGAGTTTCGCTGATAATACCTTCTTCTCTTTTATCCCAGAAGGTGTTTTATTAGTAACTCTGCTTACATAT
>snoRNA_Chr4_687715_687867_+
TATTGGCTTAGTTAGGAGGCGTAAATCAATTCTGATCATTCAATACTTTTCTGTATTGTTTTGATTCGTGGCTTCTTTGGTTTTTGTGGAGAAGCTTCTTTGTGTTTTCTTAATTCAAATCAAAGCTTCTTCCCCAAAAAGTTTCAGACAGAA
>snoRNA_Chr4_687898_688053_+
ATAGCCTCCGAATAACGGGAATGTGAAATATAGGAACACCTTCTTGTTCAGACAGAGGCTTATATCAAAATCCGAATCAGTTTTGGGTGTGAAAAAGCTCTCTCCTTTTTTGCCCTTCAATTCCAAATATCCTTCAATGGATAGATTCGAATATCT
>snoRNA_Chr4_1122603_1122678_+
GGCAGTGATGATTAAAAACTACCTATTTTATGAGTAATTCTCTGATTAGAAAATTTACCAATGGATCCTTCTGAGC
>snoRNA_Chr4_1122744_1122852_+
TTAAGATTGATGACGATGAGAAAGAGCCGATGGAATGATGATAACGATTTTTCGGATATATTAATTTATTCTGTCGACCAAAACTCAGACTACAATTATCTGACTAATT
>snoRNA_Chr4_1445731_1445846_-
CTGATGATGATATAATCCAATTTCGAGGTGCAGTGGAGCTGAGACCCTGTTTTACAGGGAGAACCCCTTGGCAGAAACTGTAATTTCTATGAAGTTATATGGATTTTGACTGAGGC
>snoRNA_Chr4_1445879_1445954_-
GGCAGTGATGATTAAAACCAGTTCTGCTTCAGATAATTCCTGATCGAAGAAACTGTATACCAAAAAACTTCTGAGC
>snoRNA_Chr4_1445997_1446085_-
GGCTATGATTACAAAATTATCCGCGCTTCTGAGACTTAGTTCTATGAAGTATATACGATAATCAATGGTTGAATTTCTTAATATGAGCC
>snoRNA_Chr4_1446117_1446259_-
TCCGCAGGAGCCTCCCGGGCTAGTCTGATAATAATTCATGAAGAATTAAGCCCCAAAGCTCCTGCTAGATTGATGCCATTCGTGTTGCAGTTCTGTCTCTTTTTATAATCCGGCTTAACTGTGTCAAAGCAATGTCTAGATTT
>snoRNA_Chr4_2586717_2586745_-
ACCGATGATGATTTTTGCTAATCTGTGTG
>snoRNA_Chr4_2586794_2586946_-
TTGTCTGATGCCACGTCGAAGGTAGCTCTTTTTTTTGGGGCAATGATCCTAACTCGACGCTATATTAGACATAAACAAATGTACGTGTTTCGCTTACTGATAGGAACCTGTGGATCTTGTTTTACGATCTACGGAGCCATAGCGATTACAATT
>snoRNA_Chr4_2586978_2587104_-
AAACCCGATGAAGAAGCAATCCCAAAAGATAGGAAGTGCCGTATGACACTTTACACAACAGCTAGCGTGACTGAATTCGTTCTGTGTCTGCTGTGTGGTTGATTTGACAAGGGTCCGCTGAGGGTTT
>snoRNA_Chr4_7683787_7683889_+
GGACAGTGACGATTGATATTTAAGGTCTCGTTCGTCGTAAAAACGGCCGTAAAAAGCCTATTTGCCGACCATTCTGTTATATCACCACCCATATTCTGAGTCC
>snoRNA_Chr4_7683937_7684020_+
GGCCAATGATTTAATCAAAAAAATAGACAAGCATATGTCTGAATTAATCCTTGTTGATAAAATCTAATCTTCTCTATGAGGCCA
>snoRNA_Chr4_7684061_7684142_+
TCAAGTGATGATTAATAATGCATAGTTCAAATGATCTCCATGATTACTATTCAGTAGCACAGTCTTTCGCTCCTATCTGATG
>snoRNA_Chr4_8459709_8459804_+
AATATGGTGATGATACAAGAGTATTGTGGACTAGAGTTTCAGATCTGGGATTCTTCTCCCAGAAGTTGAAGATTAACCCTTGGCTGTCTGAGTATT
>snoRNA_Chr4_8459900_8459993_+
ATGAGCTGATGATGAAAAAAAACAATTATCTTAGCGGATTTCAGTGAGGTTTTTGAATCAATGAACTGAATTTGTTACACACACTGAAGCTTAT
>snoRNA_Chr4_8460056_8460149_+
ATGCAATGATGAGATAAAAGCACGAAGAGTGTGAGAAGAGCAGTGGGTTTACCGTGAGCTCTCCTTTAAAACGACTTCTCCTTCCACTGAGCAT
>snoRNA_Chr4_8460220_8460346_+
ACCAATTCTGAGGGATAAAAACAGTTCCTTCAGGTATAATGGCTTGTGACGCTATATTGGTTGTGGTATATCCTGATCTTTTTGCTTTTTTCCATGCCTTTTGATCCTGGAAATGCCTCGCACATTA
>snoRNA_Chr4_8712523_8712660_-
TGGCGTCCATTACCAATTCTGAAGGATAAAAACAGTTCCTTCAGGTATAATGGCTTGTGACGCTATATTGGTTGTGGTATATCCTGATCTTTTTGCTTTTTTCCATGCCTTTTGATCCTGGAAATGCCTCGCACATTA
>snoRNA_Chr4_8712720_8712813_-
ATGCAATGATGAGATGAAAGCACGAAGAGTGTGAGAAGAGCAGTGGGTTTACCGTGAGCTCTCCTTTAAAACGACTTCTCCTTCCACTGAGCAT
>snoRNA_Chr4_8712878_8712966_-
AAGCTGATGATGATAAAAACAATTATCTTAGCGGATTTCAGTGAGGTTTTTGAATCAATGAACTGAATTTGTTACACACACTGAAGCTT
>snoRNA_Chr4_8713055_8713144_-
AAGCTTATGATGATAGAAAACAATTATCTTAGCGGATTTCAGTGAGGTTTTTCAATCAATGATCTGAATTTGTTACACACACTGAGGCTT
>snoRNA_Chr4_8713226_8713353_-
GGATGTGGAAGGGGTTGAATATGGTGATGATACAAGAGTATTGTGGACTAGAGTTTCAGATCTGGGATTCTTCTCCCAGAAGTTGAAGATTAACCCTTGGCTGTCTGAGTATTAATTCCCCTTTCACC
>snoRNA_Chr4_9715045_9715195_-
TTGCTGGTTAAGCGGTGTCTTGATGCGTAGTCATTTATGTCTGCGCTTTATGATAGAATACTTCCTGAACCCAGCTACATAGATTCATTCTTCTGACTGAACAGCTCTTTATCTTTTGTGGACTCTGTTCCTGTCTAAGATTGATACATTT
>snoRNA_Chr4_11795167_11795267_+
CGGCTGTAGCTAGATTGAATAAGAAGCTATCTGGCCGGTGGTCGCGAGAGGGATTTAGATCTCTCCGGTCGATTCATCTGCTTACCGAGTTTCTTACATTT
>snoRNA_Chr4_13075563_13075635_+
TTGCAAATGATGATCTTACTTGGATTCCCCTTCAGATCATTATGGGTGATGCAATCTCCAAGTTTCTGATGTA
>snoRNA_Chr4_13332834_13332911_-
TCAGTTGATGATTGGTTTACCACCAAGATCTCTGAGGCCTTAGTTTTCTACTGTTTATCTACCAACTCATATTTGATA
>snoRNA_Chr4_13333016_13333112_-
TGATGGTAAAAGATGACGAAAAAAATCGTTCGGATTCCCTTTGAATTCCCTCGGGAAAGATGTGATCACAAACCAGCTACTTCTGATTTTACCATCA
>snoRNA_Chr4_13333203_13333285_-
TGAGGATGACGAAAAAATCATTCGGATTCCCTTTGAATTCCTCCGGGAAACATGTGATTATATAATCAGCTACTTCTGACTCA
>snoRNA_Chr4_14468649_14468743_-
TATCAGTGATGAGAAAGCTAACACGTAAGAAGAGGTACTCCTTTGTGGTGTATTTCTTCTATGAAATATATTTGTTACGCTTGGCTTCTGAGATA
>snoRNA_Chr4_14468817_14468901_-
TGATGAGAAAGCTAACACGTAAGAAGAAGTACTCCTTTGTGGTGTATTTCTTCAATGAAATACATTTGTTACGCTTGGCTTCTGA
>snoRNA_Chr4_14468964_14469056_-
AGCTGTGATGAGAAAGCTAACACGTAAGAAGGGGTACTCCTTTGTGGGGTGTTTCTTCAATGAAATACATTTGTTACGCTTGGCTTCTGAGCT
>snoRNA_Chr4_14469192_14469284_-
AGCTGTGATGAGAAAGCTAACACGTAAGAAGAGGTATTCCTTTGTGGGGTATTTCTTCAATGAAATACATTTGTTACGCTTGGCTTCTGAGCT
>snoRNA_Chr4_14605433_14605620_-
AAATCTCTGCTTTTCACTGGGTATATATTAATTAGTCGTCTCTCTCACTTGTGAGAAATTCTCGAGTCATTTATTGTTTTTATTTATGATGATTTGGTGCAAAATTGAAGCTTTGTTTCTCCAGTTCAGCTGATGGAGAGTTGAGGATTTGGGATACTATTCAGCACCGTGCAGTTTCTTCTGCTTGG
>snoRNA_Chr4_14959547_14959678_-
AATGTCCTAATTCTTGGTGGGGCGCTTAAGCAATGTGACCTTGCTGTAAATATGGACAAAGATTAATATTTGTAGGCTTTTAGGTGGGCACTCTATCAGTTTTTGATGCTCATAAAGGACCTACATATATAA
>snoRNA_Chr4_15100386_15100550_+
AGACAATGATGATTCTTAAGAAGTCAATAAACCAGACATTGTGGTAACACTCTTCTTTCATGGCGGGGCTATAAGGAAAAAAGAGAACTCCTTTTTTTCTTTGTAAGCAGCCATGGCTGAAGAGTTAATCCTCTAATTTGTCTGAGAAAAGGCGAATCTGAGTCC
>snoRNA_Chr4_15466895_15466974_+
TCCCAATGATGACTTATTAAGATTAAAAATGTTAAAAGTAGTGACTGATATCTTTTGATGAAATTTTAGCTCTGAGGGAT
>snoRNA_Chr4_15467096_15467174_+
TCCCAATGATGAATGATATGAAAAAAATGTTAAAAGTAGTGACTGATTATACCTTGATTACTAGTCAATTCTGAGGGAT
>snoRNA_Chr4_17428432_17428517_+
AAACTGATGAATGCGATCCTGGTAATATTTATTGTCACCTGTTTGTAAAAATTTGGATTTAGAAGAAACTTTCTATTTTCTGATTT
>snoRNA_Chr4_18304891_18305010_+
GTTAATGATGATAAATCCAAAGGCTTGTTTTTCAAACATTCGCAGTGGCCGCCTAAGAGCTTTCGCCTTTCGCCAGGCTTGAGAGTTAATGCTGTTTTATCCTTCCTTGGATGTCTGAAA
>snoRNA_Chr4_18305108_18305210_+
GTGCTTAATAGGATTGAACAAAGTCCCTCAAATCTTGATCCATCTGTCACTTTGTCAGCAGTCTTAATTGGTTTCTTGCTGATCATTATATGATGGGAAATAA
>snoRNA_Chr4_18305256_18305375_+
GTCGATGAGGATAAGATGAAGGCTTGTTTCTCAAAACATTCGCAGTGGCCGCCTAAGGCTTTCGCCTTTCGCCGGGCTTGAGAGCTTATGATGTTTTTATCCTTCCTTGGATGTCTGAGA
>snoRNA_Chr4_18305415_18305536_+
TCGGTTGATGAGGATTATATTAAGGCTTGTTTCTCAAAACATTCGCAGTGGCCGCCTAAAGCTTTCGCCTTTCGCCAGGCTTGAGAGCTAATGCAGCTTTATCCTTCCTTGGATGTCTGAAA
>snoRNA_Chr4_18305585_18305704_+
ATCAATGATGATAAACTTAAGGCTTGTTTCTCAAAACATTCGCAGTGGCCGCCTAAAGCTTTCGCCTTTCGCCGGGCTTGAGAGTTAATGCAGCTTTTATCCTTCCTTGGATGTCTGAGA
>snoRNA_Chr5_142346_142489_-
AAGGCAACTTTTTGCCGAGTGAATCGAACATCGATCTCTCTCTTTTTCCCAGTTGCCCAAATCATGTAATGGCTGCGTGAGGATTTTTTGATTGGTTATTCAATCTTTTATATAACCTATCTTTTCCTCTTTGCTGCTACATAA
>snoRNA_Chr5_142551_142633_-
CCTAATGAGGATATTTATCGAAAGCTATGGATCTGTTTATCAGTTCCATATGATGCTATATTGTCATAGTTACTCTGATGGGA
>snoRNA_Chr5_146303_146377_-
TGCCGGTGATGATTTTCGTAGGCTTGTCCTGATTAAAGACATGACGTTAAACGTGAAGCTAAGAGACTGAGGCTG
>snoRNA_Chr5_146623_146741_-
TTGGATTGGAAATATGTTCCTTATCGGCTCGTTCAATATTGAAGCAAGATTAATCTCAACTTCAGCTGGTTTGCTACGTAATTTACCATACGCTGCAGCGTAGGAAGTTTGAGACACTT
>snoRNA_Chr5_1808562_1808716_+
TTAGGGTGGCTAATTAGCCAGTCACATGTTAGCTTTATGGCTACTGTTTGTGTGAATGGTCAGTAAGCACACCTATAGCAATGTCGTTGGTGATTCGTTTCAACACTAGAACAGGATTTAACCCAGTTTTTGGTTATGGATCATCAACTATATCT
>snoRNA_Chr5_1808757_1808911_+
AGGTGCCCAATTAGCCGATCACATATTAGCCATATATGGCTGCTTCTTTCTGTGATTGGTCAGTATGTCACCAATATAAGTATCTTGTTGGTAGCCTTTTCTGAATGTGGACAAATTCTGTGTTCTCTTTTCTAGGCTATTAACTGTACACATTC
>snoRNA_Chr5_1867605_1867678_-
GAAAATGAGGAACATATAACTCAAACGTGAATCAAACCATGTACCAGTTTTTGCTTATTGATATTCTGATTCCA
>snoRNA_Chr5_1867740_1867831_-
GAGAATGATGAACCAATTAGATGTGCGAATGAGGGGTAATTTCCTCATTATGAGCTTAAAACTGTTTGAGGCATATTTAACATCTCTGACTT
>snoRNA_Chr5_2632300_2632416_-
GAATGATTGTAGCATGGTACTGTGCACGGAAACTGAATCATGGGTTTCAAATGTCTGTGCCTGCTCTGAGTTCCTTATTGGTTCTTTGATTTGCGGGCCTGATTTGAACCCACATTT
>snoRNA_Chr5_2632524_2632665_-
AGCCGTCTACAATTAAGCCGATGCTCTGGATTAAAATAGAATGAAGGAAGCATGGTACTGTGCACGGAAACTAAACTATAGATCGACATGTCTGCCATCTCTGATTTTTCGTGATGAGACGGCCTGGTTTAGATCTACATTC
>snoRNA_Chr5_2632770_2632923_-
GTTAGTTTTGAAATCCGTGTACAAATAAGCCGATGCTCTGGATTAAAGTAATGAATGTAGCATGGTACTGTACACGGAAACTGAACTATGGATCGACATGTCTGCCATCTCTGATTTTTTCCCTGATTAGACGGCCTGGTTTAGATCCACATTC
>snoRNA_Chr5_3343371_3343521_+
TCGGGACTGGAGTTTGACTCTTTAGCAAAATAACGATGCCATAGAGATGAATGCAGCGCCCTAAATAAAAAAGACCACAATCGGAGATCTATCTCAGTTCTGTCCGAAATCGATTCCCTCGATATTGGACGCTGAGATAGTTCTCACATGT
>snoRNA_Chr5_3343593_3343725_+
AGGCAACCTACTTGTTAATAAAACAATGACATGAGAGGTGTTTAACTGCTCCTAGATCAAATTATGCTTCTGCTCTTCAGACTTGCTGAGATTTTATCGTCTTTGAAGCTGGTCTAGTAGTCTTAAGCACATT
>snoRNA_Chr5_4222003_4222085_-
GCAGATGATGAATATTTTGCACTACAACGGTGCTTTCCTATAACTCATGCGGATTATATAAATCGAGCTTTTTAAAACTGATG
>snoRNA_Chr5_4866316_4866393_+
GATCAGTTGATGAGCAAATACTGCAACAATATGATGGAGAAATCTTTATGATTCTTAGTATTTAAGTCTCTGATGATC
>snoRNA_Chr5_4866462_4866538_+
GAGATGTGATGAGTAACAAATTGGTCCGTGTTTCTGATTAACCGTGACTGAGAATTTATTAACCAAACTCTGATCTC
>snoRNA_Chr5_4866592_4866655_+
TGAGAACTCTTTGGTTTTTGGCTCTGTGATTGCTTCGCCTTATTGGCAATATACGCTATTCTGA
>snoRNA_Chr5_4866720_4866816_+
ACTTCTGCTGTGATGATCTTTTGAATAAAATTCACATGTCAGACTTCAGAGATCTTTTGATCTATGAGAAAAAACATTCATAATTCTGAGCAGAAGT
>snoRNA_Chr5_5448918_5449170_+
GAAAAGATGGGGTTGAGAATGTGATTTTGCTCTTCTTGATTCAAACCAGAGAAAGATTAGATTTGATCTCGGAGTTTCTTGATGACACTTTGATCTAAGTTGCTTGAAGGGGATTCTTTTTCTCCTTTGTGGTTTAGATTAAGGTAGAGAGTAATGTCGAGCTCTTATCAACATTTTTCATGGTTTGAGGCTTGAAGAACATTCACGTTTTTCAAGCTCACTCATGTGGACAACCTTGGCCCTTGTCTGAGAA
>snoRNA_Chr5_5449240_5449529_+
GCTGTTCTATGATGATTATATTGCTTTAACCACACTGAAAAGATGGGCTTGAGAATGTGATGTGGTTCTTCTTGATTTAATCCAAAGAAAGAGTTCTTGAGCTATATGTATTGCTTGATGACACTTTGATCTAAAATACTTGAAGGGGATTTGTTTCCCTTTGTGTTTTAGATCAAGGAAGAGATCAGTGTAGAGCTCTTGTTCGATATTTTTCTTAGTTTAAATCTTGAAGAACATTATCATTTTCTCAAGCACTCATATGTGGAATCATTGTGCCCTTTGTCTGAGAA
>snoRNA_Chr5_5674183_5674279_-
GGAGGTGATGACAATTTCCCCAAATGATCGAATCAGATTATACTAAGCGATTTTTATTTCCTTCTCAACAGAGGAAATCAAGCCAATGTTCTGATCC
>snoRNA_Chr5_5674408_5674499_-
AGGTGATGACAATTTCCCCAAATGATCGAATCAGATTATACTAAGCGAATTTTATTTCCTTCTCAACAGAGGAAATCAAGCCAATATTCTGA
>snoRNA_Chr5_5674579_5674672_-
AGGTGATGACAATTTCCCCAGATGATCGAATCTGATTATACTGAGCGAATAGAACTTCCTCTTCGGAGGAAGTCAAGCCAATTAGTCTGATCCT
>snoRNA_Chr5_6177776_6177891_+
GGGGAGCATCAAAGAGTTGTGATGTTATCTGATACAATCTTCCTAAATAAACACTCTGCATTTCCTGCTTGCGGAAGCTGAGCTTTGTTCCGCGAGTCTCATATCTGCAAAGACAC
>snoRNA_Chr5_9816530_9816667_+
CTGGAATGATGATGCTTAGCCAAATCAGATATGTGCTCCAAGAGGCATTTTTCTGTGGAACCTTGTTCAGCAGATGGTGTGCCTCTTGTTGTAGTGCGTCTTAGACGATATCACAGGGAATGGTTATTGCTGACCAGA
>snoRNA_Chr5_9874726_9874881_-
TCGCACACTGTTCTTCTTGGAAACCCGAGAAATGGTTACTGAGATTTTATCCGTGCGTACATTAAAACCATTTCCAACTTGCAAGATTCAGTATGGAACTTTCGAGCCATCTCCTGTTACCATGGAGCTGTGTTCCAATGTTGTTGGATTACATCC
>snoRNA_Chr5_11484896_11484914_-
ATAAAGCATTTTCGGTGAG
>snoRNA_Chr5_14710595_14710697_-
AGATGGAAGTGAGGATTATTTCTCCAAATGATCGAAGCTGAACAATCTGAGCGAATTGATTTCTCTTTTTTGAGAAAATCCAAGCCTATTTTCTGATCCATCT
>snoRNA_Chr5_14710749_14710848_-
GGGAGGTGATGATTATTTCCCCAGATGATCGAAGCTGATTATACGGAGCGATTTTATGTTTCTCTCTTTCAGAGAGATTCCAAGCCAATTTTCTGATCCC
>snoRNA_Chr5_16424246_16424389_+
ATCTGGCTTAGTTAGGAGGCATAAATCAATCTTGATCATCAATACTTTACTGTATTGTATTGATCTATTTGACTTGAGGTCTTTTTGAGGAGGAGCTTTGCTTCTGCTAAGTATCAAGCTTCTCCCAAGCAGCCTCAGACATAT
>snoRNA_Chr5_16598796_16598905_+
AGTTATAGGGGAAATGAGGAATGGTTATAATCTCGCTTTAATGCGTGATGAGCGCTCCGCTCAAAGCCTGTTACGACTAATTGGGCGCTCCAATTTTTATACAATCTGAT
>snoRNA_Chr5_16975699_16975782_-
AGAGATTGATGAAATCAAATACATCGATCGCTAGTGTCTTGAAGACGCGATGAGCGTCGATTTTCCACACGAGATTTCTGACTC
>snoRNA_Chr5_17840026_17840123_+
TGAAGAATGTGATGAAAGTTGTCGATTATGTGTGATGATTCTTTAGATTCAATTGATCGATAAAAACTTCAATTCGCTACGTTCTTTCTGATTCTTCA
>snoRNA_Chr5_17840220_17840304_+
AAATATGATGATAATAATCAGTAAATATCTTAGGACACCTTCTGACACAGTTTACTGTGTATGAGAATGACTTGTTAATCTGATT
>snoRNA_Chr5_18833820_18833896_+
GAATCTCCTACAGGTCTTGCGACACAGTTTGCTTTTGATTTGATAAGCTTACTGTTACTTTAACCCTGTTGACATTT
>snoRNA_Chr5_18866218_18866362_+
AATGCCCTGTGGTATCTGGTAATCAAAATTCTGTTTCTGGTTACTTCGTTTTTACATGGGCAGAAAGTGAATCTCCTACAGGTCTTGCGACACAGTTAGCTTTTGATTTGATAAGCTTACTGTTACTTTAACCCTGTTGACATTT
>snoRNA_Chr5_19624548_19624687_+
GCTTCTTTGATTGGGTCAAGATATTCACGATCCAATCAATTTTATGAAAATCATAACTTGCGAAATAGAAATCGGCAGTATCACTCGCCTGGATCTGATTATAATCATGATTATCCAGGCCCTTAATCTACTGGCACAAT
>snoRNA_Chr5_19624720_19624869_+
GGGCAAACGCACTCTGTCCCAAGACCATTAATTCCATGTTTTGGTGCAATTTCTTCGTTTGCTAAATTGATCTGTACTCCAATTTTAATCATGTCCTCGGGATTATTCTCTGTGATCCCTATATGGGCACATGATTGGTTTACTATACTT
>snoRNA_Chr5_20795723_20795828_+
GGCAGTGATGACTCGGAAATTTCAAGCTCAACAGACCGGAATTAGGCGTTTCTTCCAATTTATTGGTTGAGTCGTTTCTGTGTCGATAACCCCGCTGATCTGAGCC
>snoRNA_Chr5_20795936_20796051_+
TTTAATGATGATGGGGATTTTGGAGATTACGATGAGGATGTACAGCTCCCTCTTCTGATTAAGCTGAAGAGAATTGCTGGCAGAATCGAACCTAAATCACTAGCCACTACTGAGTT
>snoRNA_Chr5_20796128_20796227_+
TAGATAATGATGAAGCAAAATTAATCTAATCCAACACTTGATCTGAGAGATACTATGTGCATCTCCAAGTGAAGTTACAACTGTTAGCTTCTGAATCTAA
>snoRNA_Chr5_21295736_21295809_+
CGGCAGATGATGATTTTACTTGGATTCCCCTTCAGAACATTTATGGGTGTTGCAAACTCCAAGCTTCTGATGCT
>snoRNA_Chr5_21887966_21888667_+
TTTACTTTAAATTTTTCTTATGGCTCAGCCTGTGATGGATAACTGAATCAAACAAATGGCGTCTGGGTTTAAGAAGATCTGTTTTGGCTATGTTGGACGAAACAAGTGAACTTTTAGGATCAACTTCCGTTTATATACGGAGCTTATATCGAGCAATAAGATAAGTGGGCTTTTTATGTAATTTAATGGGCTATCGTCCATATATTCACTAATACCCATGCCCAGTACCCATGTATGCGTTTCATATAAGCTCCTAATTTCTCCCACATCGCTCAAATCTAAACAAATCTTGTTGTATATATAACACTGAGGGAGCACCATTGGTCACGACCTTACTTGAACAGGATCTGTTCTATAGGCTCGTACCTCTGTTTCCTTGATTTCTCAAGAGACAGGCCCTTAACCCTGGTTGATGAACCATGACCGTGCGGCTAGAGCGTGATTGACGGCTACGATCGTCCTCGGACGCATCCGGTGCTGTAGAGGATCGTTACTCGGCTCGGTTTCTACCTTGCCGGGGTGGTCGCACGGCGGTCTGACAGGTCCCTTTCCTTTTTTCTTTTTTTTGCCATAAACTTAAATTTGTATATCGATCATTGTAGATATTGAAAACCTAGAACAAACCAACATCCATGTGAATGTCTTTCATGACTGATTTAGAGATAATTCTTGAATTTTGGAACTAGAATCTATAATGAGCCT
>snoRNA_Chr5_21945349_21945709_-
CATAAGCTTATGATTTCTTTTTTCTTACGAATTTTGCGTCCCACATCGGTAAGCGAGTGAAGAAATAACTGCTTTATATATGGCTACAAAGCACCATTGGTCACGACCTTACTTGAACAGGATCTGTTCTATAGGCTCGTACCTCTGTTTCCTTGATTTCTCAAGAGACAGGCCCTTAACCCTGGTTGATGAACCATGACCGTGCGGCTAGAGCGTGATTGACGGCTACGATCGTCCTCGGACGCATCCGGTGCTGTAGAGGATCGTTACTCGGCTCGGTTCTACCTTGCCGGGGTGGTCGCACGGCGGTCTGACAGGTTCTTTTATTTTTTCACCCTCAAAACTTTGAATGAATTTCTTC
>snoRNA_Chr5_22828549_22828703_+
ATTGAGGAATCTATCGTTAGGCGAAAGAGATGATGGATTTGTAATAATCTCCGGTAAGCTTACGTGAACCTCCGTAAGCTTGCTCTGCTTCTGAAAACTCCGAGTTTTCTTTTTCTTGACCGAAGGATACTCGGTGAATAGAGGCAGATACATCT
>snoRNA_Chr5_22828809_22828897_+
TGAGGGTGATGAAAAAAATCATTCGGATTCCCAATGATTCCCTTACGTACGGGAAATTATGTGATTATTTACCAGCTACTTTTGACTCA
>snoRNA_Chr5_22828963_22829045_+
CCGGTGATGTAATCAAAATATTTGCTACTCTTGATGAAGAATTTCTTCAGTTGATGATATTTACCACCAAGATCTCTGAGGCC
>snoRNA_Chr5_23440301_23440406_+
CGCAAGTATGTGTTTCTGCTGTAAATATGGACGTATAATGATATGTAGGCTTTTAGGTGGGCATTTTGTTAGCTGCTATTTGCTCATAAAGGACCTACTGACATTT
>snoRNA_Chr5_23682880_23682963_-
GTGGATGATGAGAACAAATATGAAAAAACAGTTATCCCTGTCTGAGGATTTTAATCCCTTTGATGATTCATTTGTAATCTGACA
>snoRNA_Chr5_23683020_23683106_-
AGGCTGATGAAGATTAGATATTAATGGTTACTGAAATTTCAATAAGTGTGTTGATATACTATCTTCTTGACTAGGACTGCTGAGGCT
>snoRNA_Chr5_23683176_23683262_-
GAAGAACAGTGATGAGTCAGTTTACAGACCTGTAATGATTGCGGTAATGATCGCATTATTATGAACATCTAAGGGACTGAGTTCTTC
>snoRNA_Chr5_23683307_23683445_-
GATTCGTTCCCTTGAAGCAAAATCAATCGTGTTGCTTTCGTTATTTATATAATTCTCCCTATGAATCTTCGGTGATTTCGTATTTATACGATTTTTGCTGATGTTGATTTGGGAGAATCACAACTGAGCAGCTATATAT
>snoRNA_Chr5_24709074_24709141_-
TACCAATGATGGATTTCAAAATAATCATCAGATCTGATATACATGATTACAATCTTGACGCTGAGGTA
>snoRNA_Chr5_24709217_24709297_-
TGCAAGTGACGATTAACAGACAGGGACATCAGAAAATATTCTGTGTTGACTATAGTCTATAATGGGAATCTCTCTGATGCA
>snoRNA_Chr5_24782700_24782799_-
CGTGGTGATGACTTGGAAATATTCAAGCTCAACAGACCGTAATGTAGGATTTTTCCTAGTGGAAAGTCTTGCGTGTGTCGATAATCCCGCTGAACTGAGC
>snoRNA_Chr5_25290992_25291043_-
TCAATATCTCTTCAGTAATATTGAAATCGATTTTTTACCTTGGCATACAATT
>snoRNA_Chr5_26348795_26348899_-
AGGCGGTGATGACAAAAAACATTTCTCGATGCTGAAACTTACTCGAGAGACCAAATCACTCTTGTAATCTTTCGTGATGCTTGTTTTTATGCGTGTCTGAGCCTA
>snoRNA_Chr5_26349736_26349786_-
TGCTCTATTACTGGGCATGATAGACTCATATACACCCATAGAATATGAGCT
>snoRNA_Chr5_26567370_26567453_+
CTCAGTGATGAAGAAACAATAGATGACGAGTCCGATGAAATCCATTCATAAAATCGTGGGGACAAACGAGGCATTTGTCTGAGA
>snoRNA_Chr5_26567521_26567604_+
CTCAGTGATGAAGGAACAATAGATGACGAGTCCGATGAAATCCATTCATTAAATCATGGGGACAAACGAGGCATTTGTCTGAGA
>snoRNA_Chr5_26567660_26567731_+
AGGCATGATGAGGATTGTTTTATTGTCATCTGATTCTTATTGATGAATCTATACCTCCTACTCATTCTGAGT
>snRNA_Chr1_1215731_1215831_-
CGCAGCCATGTGGTGAGCACATAGCGAACTATTCTTTCGCCTTTTACTAAAGAATACCGTGTGCTCTCCACGCTAAGTGGCATACGCCTATTTTTGGAGGG
>snRNA_Chr1_2538074_2538238_-
ACTTACCTGGACGGGGTCAACTCGCGATCAAGAAGACGAGTGGCCTAGGCTAGTGACTTCCATTGCACATACCGGAAGGGTGCTATGCTTAAGGTCTTCCCTTGAGGAAGAGCCTACGTCATTATTTGTGGCAGAGGGGGTTTGCGTTCGCGCAGCCCCTACCAT
>snRNA_Chr1_3180548_3180736_-
TCATACCTTTCTCGGCCTTTTGGCTAAGATCAAGTGTAGTATCTGTTCTTATCAGTTTAATATCTGATATGTGGGCCATCGGCCCACACGATATTAACTCTATTTTTAAAGGGAGAAAGCCCACTAAGATAGCTTGCTATCTGGGCTTTCGCGAGTCGCCCATGCGTTGCACTACTGCACGGGCTTGGC
>snRNA_Chr1_4006868_4007020_-
TCTTTGCGCTTGGGGCAATGACGCAGCTAATGAGGTCTTAACCGAGGCGCGTCTATTGCTGGTTGAAAACTATTTCCAAACCCCCTCCTAGGCCTAAGCTTGTCTTGGGCCTTCGAGAATTTCTGGAAGGGTTCCCTTCGGGGTAAAGCCCTA
>snRNA_Chr1_4007237_4007396_-
CTTACCTGGACGGGGTCTACTCGTGATCAAGATGACGAGTGGCCTAGGCTAGTGACCGGCCTGCACTTTGTCTGGGGTGCTTAGCTTAAGGTCTTCCCTTGAGGAAGAGCCTACGTCATTATTTGTGGCAGAGGGGGTTTGCGTTCGCGCAGCCCCTACC
>snRNA_Chr1_4842275_4842469_+
TCATACCTTTCTCGGCCTTTTGGCTAAGATCAAGTGTAGTATCTGTTCTTATCAGTTTAATATCTGATATGTGGGCCATCGGCCCACACGATATTAACTCTATTTTTTGAGGGAGATAGCTCACTAAGATAGCTTGCTATCTGGGCTTTCGCGAGTCGCCCATGCGTTGCACTATTGCACGGGCTTGGCTCAACC
>snRNA_Chr1_5758382_5758575_+
CAACTCATACCTTTCTCGGCCTTTTGGCTAAGATCAAGTGTAGTATCTGTTCTTATCAGTTTAATATCTGATATGTGGGCCATCGGCCCACACGATATTAACTCTATTTTTTAAGGGAGAAAGCCCACTAAGATAGCTTGCTATCTGGGCTTTCGCGAGTCGCCCATGCGTTGCACTACTGCACGGGCCGGCTC
>snRNA_Chr1_7491379_7491489_-
AAGGAGAGATGGTTGGCATCTCCTCTGACAGAGACGGGGTTGACCTTCGGGTCCTGACCTTAAGGCTCTCCACTTTCGAGTGGATCTAACCCATTTTTTTTTGGGCCTTTC
>snRNA_Chr1_8525104_8525204_-
TAGTGAGCACAAAGCGAACTATTCTTTCGCCTTTTACTAAAGAATACCGTGTGCTCTCCACGCTAAGTGGCATACGCCTATTTTTGGAGGGATCTGCCTTC
>snRNA_Chr1_12986823_12986908_+
CGAGAAAAAAACTTACCTGGACTGGACGGAGTCAACTCAGGATCAAGAAAACGAGTGGCCTAGGCTAGTGACTTGCTTAGCCTAAG
>snRNA_Chr1_12987190_12987313_+
GGCTAACCTTCCTTGAAACTCATCTTTGCGCTTGGGGCAATGACATAGCTAATGAGGTTTTAAACGAGACGCGTCTATTGATGGTTGACAACCATTTCCACAACCCCATCCTAGGCCTAAGCTT
>snRNA_Chr1_18222202_18222354_-
TTTTCTCTGTTGAAGGTGACAACCTCGCAATCCAGAATAAAAGATTTCACAGTGGGCTTCTTTAACCTGTATAGAGAAGATATTTACACTAACTTCATTAGAAATATGGGCTCATTCTAATTTTTTCAACAAGTAACAACACAACAAACAAGT
>snRNA_Chr1_19596399_19596476_+
CACAATACCATCCTACATGATTAATGATTATCATACATAGTTAATTAAACATCATCCTACATCAATAAGAACCTTAAA
>snRNA_Chr1_19960486_19960538_-
AAAACAAACACTTACCACCCAATTCTTCAGACAAGATTTGCTGATTTTGTGAC
>snRNA_Chr1_22603121_22603295_+
TGCCTTAAACTAATGAGTAAGGAAAACAAAGCGTCCGGTGAGAACCGGTCGCGGCGCTAATCGTAAAACACAAAATTGGCGCAATAATTTATGGAGGGGTTATAGGCTGGCCGATGTGTTGACGCTGCTTACTTTTGCAGAACTCACCTCGTGCGGGCCTCCCTACACCCATCCC
>snRNA_Chr1_22606786_22606960_+
TTTAACCTGAACATAATATTTTTTTAAAGAAATCATATGTGATTTTGATAAAAAAAAAACGTGTAATACGAAAAATAACATGTGATATTAAACTAAATAGAATGTTATTTTTTCCCAAGAATGCTCTTTATAAATTACGTGCAATATGAGAAAATAACATGATAAAAAAAATATT
>snRNA_Chr1_24194483_24194586_+
AAGCATAAATGAAAACTCATGATCAAATTCAATCTTTTCTTTAACTCGCAAACGACCACATAAACTGTCTGTTGCGTTGGAAACCAATTCTGTACCATCAACCC
>snRNA_Chr1_25647323_25647396_+
TATATAGTAATAATAATGCCCCATGAAAATGATTTTCCAACCATTTTTCTAACATATAAAGTATGGTTTCTAAT
>snRNA_Chr1_26433397_26433497_+
ACAACCTGACATTTGATTTGCTTTATAACCTTCCCAAATGCTAAGCTCTGTCCCGTGAACTGTTTCACAAACCTAAGAGAAAAAAATCAAAACTTTGCCTC
>snRNA_Chr1_26895256_26895298_+
TATCTCCAGAAAGCATAATTATTATTATTCCAGTTTCACATTC
>snRNA_Chr1_29928448_29928543_-
AATTTTTCTCGTTCTAACATTTCCTTCCAGGTTGCAAGCCTTTCCCGCCAATTACCTACACTGTCTCCAATTTCACCTATCATAGAAGAATGCAAT
>snRNA_Chr1_30086032_30086168_+
TTTGATGTTCCTTCAGTCATCCCCTAAATCGAACGATATTTTCTACTATGCCGTGTTTTGGTTTCTCAGAATATCATCAAGTATTTTTGTACGAGCTATTTTTTTTTTTGTTTCTCTCTTCGGCACTAACCTAAGTG
>snRNA_Chr2_849778_849972_+
ATACCTTTCTCGGCCTTTTGGCTAAGATCAAGTGTAGTATCTGTTCTTATCAGTTTAATATCTGATATGTGGGCCATCGGCCCACACGATATTAACTCTATTTTTTAAGGGAGAAAGCCCGTTAAGATAGCTTGCTATCTGGGCTTTCATGAGTCGCCCATGCGTTGCACTACTGCACGGGCCTGGCTCAACCCG
>snRNA_Chr2_852860_853054_+
ATACCTTTCTCGGCCTTTTGGCTAAGATCAAGTGTAGTATCTGTTCTTATCAGTTTAATATCTGATATGTGGGCCATCGGCCCACACGATATTAACTCTATTTTTTAAGGGAGAAAGCCCGTTAAGATAGCTTGCTATCTGGGCTTTCACGAGTCGCCCATGCGTTGCACTACTGCATGGGCCTGGCTCAACCCG
>snRNA_Chr2_6784794_6784869_+
GAAGGAGGTTCCAACATGGGGTTCCCATCTCTCCAATGCGAAAGACCACTTGTTGAAGTGACAAGGTCTCTTGTTG
>snRNA_Chr2_8809170_8809364_+
GAAAACGTTTTAGGTCAAATTTTTAATATATATGACCTCGTAGATTTGAGTCAAGTATTAATCTAGAGCTCACATCCATCCAAATATGCGTAGGATAATAAAACAATCTTTCATTTGCCTATTTTATCACGATTATTGTTTACGCCTTTTAAGAATTACCAAAGAAGTAGAAAAGAGTAAAAACATACCCAGCTT
>snRNA_Chr3_1657767_1657928_+
TGGACGGGGTCAACTCGCGATCAAGAAGACGAGTGGCCTAGGCTAGTGACTCCCATTGCACATACCGGGAGGGTGCTATGCTTAAGGTCTTCCCTAGAGGAAGAGCCTACGTCATTATTTGTGGCAGCGGGGGTTTGCGTTCGCGCAGCCCCTACCATTTAT
>snRNA_Chr3_1681816_1681977_+
TGGACGGGGTCAACTCGCGATCAAGAAGACGAGTGGCCTAGGCTAGTGACTCCCATTGCACATACCGGGAGGGTGCTATGCTTAAGGTCTTCCCTAGAGGAAGAGCCTACGTCATTATTTGTGGCAGCGGGGGTTTGCGTTCGCGCAGCCCCTACCATATCT
>snRNA_Chr3_2178191_2178343_-
AAAGTCATCTTTGCGCTTGGGGCAATGACGCAGCTAATGAGGTACTAACCGAGGCGCGTCTATTGCTGGTTGAAAACTATTTCCAAACCCCCTCCTGGGCCTAAGCTTGTCTTGGGCCTTCGAGAATTTCTGGAAGGGCTCCCTTTGGGGTAA
>snRNA_Chr3_4561112_4561212_+
GGGGACATCCGATAAAATTGGAACGATACAGAGAAGATTAGCATGGCCCCTGCGCAAGGATGACACGCATAAATCGAGAAATGGTCCAAATTTTTTTTGCA
>snRNA_Chr3_4951597_4951697_+
GGGGACATCCGATAAAATTGGAACGATACAGAGAAGATTAGCATGGCCCCTGCGCAAGGATGACACGCATAAATCGAGAAATGGTCCAAATTTTTTTTGGC
>snRNA_Chr3_9227117_9227212_-
CTTTTGTTTACCAACTTGTAAAATTAACGACTCAGGTATGGATTGAAAGAGCAAAGCCCGAGCCATATCATTCTTCTCTTCGTCGGCTGATCCGGG
>snRNA_Chr3_9881237_9881303_+
CCTCCGCCTCGAAGCAACGACTCACGGAGATCAAATCCGTAACATCCACTCCTCCTCCTCCTTCTAG
>snRNA_Chr3_16792803_16792888_+
GAAGATGTTCTGAAAGAAATCGCTACATCCCCTTATTCTTCAAACCAAGGAAGTCACCACTTCAAGACACTATATATGATCGGGGA
>snRNA_Chr3_20653844_20653947_+
GCCAAAAAGCATGTTGTAATTCGCAATACTGTAAAAAATGGAGAAGAGTTGAATATACATTGCAAATCCAGTGAAAATAATTTGGGGCATATCCATCTTAAACA
>snRNA_Chr3_20736781_20736881_-
AGGCGGTTGAGGGAGGGTGAGGAGGATGAGAGGATTGCGGAGGGGAGGACGGCGTCGGCGACGGCGAGGAAGATCGGAGCAGAAAAGATGATGAAAGAGAG
>snRNA_Chr3_20740504_20740607_-
TTTTTAAAAATTAAATATATACGAAAACATAATATTTATTTATGACTAACTTGATTAAATCCGACTACTAGTGGATCTCTGTTATTAAGTTTACTAGAATATAT
>snRNA_Chr3_21004259_21004809_+
TTTGAGGATTTTTTCTTAAGTTTCCGTCTCTCTTCTTCTGGGTTTACATAGTTCTGTGATCAATGCCAAATAACGCACAGAGATAATTTCTCTTATTGTTTTGTTGATTAAAGAAGAAATTATGAGTAATAGAAGACTAAAGCCTATTTTCTTAACGTCCCACATCGACAAGTTAGAGAGCGTTGGTCATAAGCTTTGTAATATATAAAGGAAGCTGAGCCAAACGTTCACTTCATACCTTTCTCGGCCTTTTGGCTAAGATCAAGTGTAGTATCTGTTCTTATCAGTTTAATATCTGATATGTGGGCCATCGGCCCACACGATATTAACTCTATTTTTTGAGGGAGAAAGCCCACTAAGATAGCTTGCTATCTGGGCTTTCAAGAGTCGCCTATGCGTTGCACTACTGCACAGGCTTGGCTCAACCCGCCAAATTTATAGTTGAAGTGTTGAACTTTCAAACTTGTTGATAAGGGATAAAATGTGAATACAGAAATTAATTCGGATTCTCAAACAGTTATTAAAGTATTGTGAGATTTGATAAGTAAATC
>snRNA_Chr3_21015473_21015667_+
TGATTTCGAAGCAAAAAATTCTTGGAAACTTCCTTCTCATCAGAAAGAAGAAGATAAAAAGGTTGGTTGTTGTTGCATCGATCTCCAAATCCAGATTGATTCGTCACGAAATCTGCTCACCGGTTGTTTCGTCGCCGTCCTCTGTTCACCCAACGAAGATGAACGGCGGTCCCTCCGGTTTCCGTACGTATCGTC
>snRNA_Chr3_21041727_21042609_-
AGACATAGACCAAACCTTCGAACCTACCAAAGGCCAGTCACCAGCAAACAATACTCGAGACTTGTCTTTAATACCTTGTATATGATTCTCAGTCGAAGCATCATTGAACTGCAGATCGATAATTATAAAAACGTTGATCCCTGAAACATCTTCCACTTTTCAGACTTTTGAAGTAATTTCGAAAATTTCCACCTTTCTTCTTTAGGAGGATCCAGCTTTTTTTTTTAACACACACTCATCAAATTCCAGTTTTCCTCTGTGCGCACAGATCAGATCACTGATCTTCAAGTATCACCAGCTCACAATTTCTTATGGTCTTTCCTAGTGCTGCAATTGATCTCAAAAGAGCACACAGAGGCAGAAGCAAGATAGTTTCAAACCATGACGACGTTGTCAAAATCTCCGACAAGAACCAGATGGCTAAGCCCATGACATATATTGAACCAGATGTCTAATGTCTCTTATTGATATGTTCGCGTTTGCTTATAGATGCGTAAAGAGTCTATTTTTCTAAACGTCCCACATCGACAAGTTAGAGAGCATTGGTCATAAGATGTGTAATATATAAAGAAAGCTGAGCCCATTGTCCAATTCATACCTTTCTCGGCCTTTTGGCTAAGATCAAGTGTAGTATCTGTTCTTATCAGTTTAATATCTGATATGTGGGCCATCGGCCCACACGATATTAACTCTATTTTTTAAGGGAGAAAGCCCACTAAGATAGCTTGCTATCTGGGCTTTCAAGAGTCGCCCATGCGTTGCACTACTGCAAGGGCTGGCTCAACCCGCCAGCTAACCAGTCAAATTTTGTCTCTCTAATTAATCAAACTCTATAAAACAAAATTAATTAATTAACACCAAATCAAAATGAACAGAGGAAGAT
>snRNA_Chr3_21052801_21052994_-
TTACCGGTAAGGATACTGCTAAGTGCTAACAACAATAAACCAGAATCCTAAATTTCATTAAGCCAATCAGAGAAACGAACATCAATTAGCTACTAAACACAATTTGAAACCAAAACTCTTTTCTTAGAAAATCAATTGCACAAATCTGACCACGAAAAAGGACATGCAAATTAAAAAATGAAATTCACAATGGG
>snRNA_Chr3_21346342_21347204_+
CGGATCCTTATATTGATGAAGCCATGTTTAACGCAATTCTATATGAGTCAGAGCATCAGTGCATCAATTCACAGAGCAGAAAAAGTTCCTCCGTTTTTGCTTTGAAGATTCTTTCTCAAGTTTCCATCTTTCTTCTTCTGGGTTTACATAGTTCTGTGAATCACAGACTGTGATCAGTGGCAACGAACACAGAGAACAAAGATGCATTAAAAGACAAATTTATTCATTGTTTTGTATTGATAGTTCATATGTAATTGATTAAAGAAGAAATATGCGTAAGAGAAGACTAAAGAGTACATTTGGCTAAACCCTTTTTTAAAAGTCCCACATCGACAAGCTAGGGATCGTTGGTCATAAGCTTTGTAGTATAAATAAGAAGCTGAGCCATTCGTTCTAATCATACCTTTCTCGGCCTTTTGGCTAAGATCAAGTGTAGTATCTGTTCTTATCAGTTTAATATCTGATATGTGGGCCATCGGCTCACACGATATTAACTCTATCTTTTAAGGGAGAAAGCCCGCTATGATAGCTTGCTATCTGGGCTTCCACGAGTCGCCCATGCGTTGCACTACTGCACGGGCCTGGCTCAACCCGCCAAACTAGAAGTGAAACTTTTAAAATTTTAGTCACTTTTGATGTTTAGTTTTTAAAATGATGTAGGATTCTTTATCATTCAAAGTCCAAAACATCCAAAATATACGACAAGTAAAAATCTGTGAAGTAAATATATGAACTTTTGCTTGTCTCTGGCAAAAATCTGAATGGTAATGTTTCAGACTGAAGCCAAAATGGCATTGGCATTGTCTCTGCGTCATGTGTGTCTCATCTGCGATCTACAGTTTGATGGATAATTTGCAGAATTC
>snRNA_Chr3_21357719_21357913_+
TGCTTTGGTTGCAGTACATACAATGCAGATTTTGATGGTGATGAGATGAATGTGCATTTTCCACAAGATGAGATTTCACGTGCTGAGGCCTACAATATTGTCAATGCTAACAACCAATATGCTAGGCCTTCTAATGGCGAGCCACTTCGAGCTTTAATTCAGGTTTAACTTCCATGCTATTTCTTCAAACCTTTA
>snRNA_Chr3_21397262_21398132_-
GAATTCAGTATGCAGATACGTTACAGCATCTGCAATCTCCTTAGCGATCTTCAATCTTACACTCCAAGCCAATGGCTTGATTACCTCCCCCGCACCTCCTATATAGGCAAGAGCTCCCTTTTCTGGGTATTCACACACGAGAACCGGACGAGGAAACTCTAGACAACACCCCAAGAGCTTGAGAACATTCTTATGGCTGCTCATCATCGATGAAACCGCAATATCACGGTAAAAGTTGTCAGGGTCAAAGTTAAAGGGTTCACCTTTATAGTACTTGATCAGCACGGCTCTGTTTTCAATCGTACCTTTGTACCACACGAATCTGTCTACACCGATTGCATAGCTCCAGTCGAAGTTGTTTGTAGCTTCAAGGATTTGGTGAGAAGAAAACGTACGGATGGGATTGTATTTACCTCCTGACGATGCAATGAGTAAAGTCCCACATCGACAAGTTAGAGAGCCGTGGTCATAAGCATTGTAGTATAAATAAGAAGCTCCGCCCATCGTCCAAATCATACCTTTCTCGGCCTTTTGGCTAAGATCAAGTGTAGTATCTGTTCTTATCAGTTTAATATCTGATATGTGGGCCATCGGCCCACACGATATTAACTCTATTTTTTAAGGGAGAAAGCCCACTAAGATAGCTTGCTATCTGGGCTTTCACGAGTCGCCCATGCGTTGCACTACTGCACGGGCCTGGCTCAACCCGCCAAGCAAATAAGTCAAAACTTTTTAAACCTTACTCTTTATCTTTCAAGTCCAAAAGCTCAGAGGATAAAAGTGAATGGAGAAAAACTCTGTTAAATAACGTTTTCTGTAATTATCTATCTTCCTGTAGAAAATCAGAGATATTTATATATGTTACGCAGGT
>snRNA_Chr3_21408401_21408595_-
GTCTCTTCCAAAATCTTGTTATTTCAAAGTGACCTATCTAATTTCATGATCACCTGTGGATTCTCATCAAAAGTTTTGGACCAAACTAAATAAATGCTCCCTCTCTCTTTCTTCTTACAGCTTGTACCACCATTAAATAGCCAGGGACCCTCTCATCAAACCTTGTTCTTTTAGGATAATAATAACACAGCAACA
>snRNA_Chr4_815274_815466_+
TACCTTTCTCGGCCTTTTGGCTAAGATCAAGTGTAGTATCTGTTCTTATCAGTTTAATATCTGATATGTGGGCCATCGGCCCACACGATATTAACTCTATTTTTTAAGGGAGAAAGCCCGTTAAGATAGCTTGCTATCTAGGCTTTCACGAGTCCCCCATGCGCTGCAGTACTGCATGGGCCTGGCTCAACCC
>snRNA_Chr4_1114529_1114629_-
CGCAGCTATGTGGTGAGCACAAAGCGAACTATTCTTTCGCCTTTTACTAAAGAATACCGTGTGCTCTCCACGCCAAGTGGCTTACGCCTATTTTTGGAGGG
>snRNA_Chr4_1483021_1483121_-
TCCCTTCGGGGACATCCGATAAAATTGGAACGATACAGAGAAGATTAGCATGGCCCCTGCGCAAGGATGACACGCATAAATCGAGAAATGGTCCAAATTTT
>snRNA_Chr4_9096375_9096532_+
CAGAGGTGAAGGATGATCCGTCAATGATCGTTTAGAGACGGCGGATCGTGCCGACACAGAATTTGACGAACATAATTTTCAAGGCGAGTGGGCCTTGCCTTACTTTGGTTGGGCCTGCCCGTCAATTTTTGGAAGCCTCGATCTCTCAATCGAGGTTC
>snRNA_Chr4_9370787_9370841_+
GTGATCAATAAGACAAGTGGCCTAGGCTAGTGATCGCATTGCACATATCGTTTGG
>snRNA_Chr4_12225622_12225786_+
GGACGGGGTCAACTCGTGATCAAGAAGACGAGTGGCCTAGGCTAGTGAATTCCATTGCACATAACGGAAGGGTGCTTAGCTTAAGGTCTTCCCTTGTGGAAGAGCCTGCGTCATTATTTGTGGCAGAGGGGGTTTGCGTTCGCGCAGCCCCTACCATTCCCAGTA
>snRNA_Chr4_12298803_12298871_-
CGCTAAGCCAAAGGTCACCCCAAGTGGGAGATCCTGCGTCATTATTTGTTGCCTTGGGGGCCTGCGTTC
>snRNA_Chr4_13782216_13782316_+
CGGGGACATCCGATAAAATTGGAACGATACAGAGAAGATTAGCATGGCCCCTGCGCAAGGATGACACGCATAAATCGAGAAATGGTCCAAATTTTTTTTGT
>snRNA_Chr4_15965159_15965258_-
ATTGTCCCTTCGTGGACATCCGATAAAATTGGAACGATACAGAGAAGATTAGCATGTGCCCTGCGCAAGGATGACACGCTTAAATCGAGATATGATCCAA
>snRNA_Chr4_16754837_16754931_+
TCGGAGACATCCGATAAAATTGGAACGATACAGAGAAGATTAGCATGGCCCTGCGATGACACGCATAAATCGAGAAATGGTCCAAATTTTTTTTG
>snRNA_Chr5_2975014_2975208_+
ACCTTTCTCGGCCTTTTGGCTAAGATCAAGTGTAGTATCTGTTCTTATCAGTTTAATATCTGATATGTGGGCCATCGGCCCACACGATATTAACTCTATTTTTTAAGGGAGGAAGCCCGTTTAGATAGCTTGCTATCTGGGCTTTCACGAGTCTCCCATGCGTTGCACTATTGCGAGGGCTTGGCTCAACCCGCC
>snRNA_Chr5_3522144_3522167_-
AGTCCCTTCGGGGACATCCGATAA
>snRNA_Chr5_4690009_4690105_-
AGCATACCTTTCTCGGCCTTTTGGCTAAGATCAAGTGTAGTATCTGTTCTTATCAGTTTAATATCTGATATGTGGACCATCGGTTCACACGATATTA
>snRNA_Chr5_4690371_4690412_-
CATAGCGAACTATTCTTTCGCCTTTTACTAAAGAATACCGTG
>snRNA_Chr5_8972466_8972618_-
AGTATCTTTGCGCTTGGGGCAATGACGCAGCTAATGAGGTCTTAACCGAGGCGCGTCTATTGCTGGTTGAAAACTATTTCCAAACCCCCTCCTAGGCCTAAGCTTGTCTAGGGCCTTCGAGAATTTCTGGAAGGGCTCCCTTCGGGGTAAAGC
>snRNA_Chr5_8972808_8972971_-
CAAATTACTTACCTGGACGGGGTCAACTCGTGATCAATAAGACGAGTGGCCTAGGCTAGTGACCGCATTGCACATAACGCTGGGGTGCTATGCTTAAGGTCTTCCCATGAGGAAGAGCCTGCGTCATTATTTGTGGCAGAGGGGGTTTGCGTTCGCGCAGCCCC
>snRNA_Chr5_9494082_9494230_-
GTCATCTTTGCGCTTGGGGCAATGACGCAGCTAATGAGGTCTTAACCGAGGCGCGTCTATTGCTGGTTGAAAACTATTTCCAAACCCCCTCCTAGGCCTAAGCTTGTCTTGGGCCTTCGAGAATTTCTGGAAGAGCTCCCTTCCGGGTA
>snRNA_Chr5_9494431_9494594_-
CAAATTACTTACCTGGACGGGGTCTACTCGCGATCAACAAGACGAGTGGCCTAGGCTAGTGACCGCATTGCACATACCGTTGGGGTGCTATGCCTAAGGTCTTCCCTTGAGGAGGATCCTACGTCATTATTTGTGGCAGAAGGGGTTTGCGTTCGCGCAGCCCC
>snRNA_Chr5_9832577_9832740_+
TTACCTGGACGGGGTCAACTCGCGATCAATAAGACGAGTGGCCTAGGCTAGTGACCGCATTGCACATACCGTTGGGGTGCTATGCCTAAGGTCTTCCCTTGAGGAAGAGCCTGCGTTATTATTTGTGGCAGAGGGGGTTTGCGTTCGCGCAGCCCCTACCAGTC
>snRNA_Chr5_9832935_9833083_+
TGCGCTTGGGGCAATGACGCAGCTAATGAGGTATTAACCGAGGCGCGTCTATTGCTGGTTGAAAACTATTTCCAAACCCCCTCCTAGGCCTAAGCTTGTCTTGGGCCTCTGAGAATTTCTGGAAGAGCTCCCTTTGGGGTAAAGCTCCA
>snRNA_Chr5_16166180_16166387_-
AGGAATAAGTATTTGTCCCACATCGGTTAAGAATTCCGTTTAGGTGAAGTATATATATGTTTACATACGGAACAATTGATTGTGTTCGTAGAAAGGAGAGATGGTTGGCATCTCCTCTGACAGAGACGGGATTTGACCTTCGGGTCTTTGAACACATCCGGTTAAGGCTCTCCACATTCGTGTGGATCTAAACCCAATTTTTTTGGGC
>snRNA_Chr5_16183414_16183534_-
AGAACTCTGGTGAGAATTCTTGTTTTGGTGGTGTTGGTGAAGGATCATCCAATATCTTCATTCACATAACAGTAATTAGTGTAAATATAAATAATATATCGGAAGAAAGGATTTGGGGACA
>snRNA_Chr5_18787079_18787990_+
AGATCTCTTACAGTTAGTTTCGTTCTTAATCCAAACTACTGCAGCCTGACAGACAAATGAGGATGCAAACAATTTTAAAGTTTATCTAACGCTAGCTGTTTTGTTTCTTCTCTCTGGTGCACCAACGACGGCGTTTTCTCAATCATAAAGAGGCTTGTTTTACTTAAGGCCAATAATGTTGATGGATCGAAAGAAGAGGGCTTTTAATAAACGAGCCCGTTTAAGCTGTAAACGATGTCAAAAACATCCCACATCGTTCAGTTGAAAATAGAAGCTCTGTTTATATATTGGTAGAGTCGACTAAGAGATTGTCCCTTCGGGGACATCTGATAAAATTGGAACGATACAGAGAAGATTAGCATGGCCCCTGCGCAAGGATGACACGCATAAATCGAGAAATGGTCCAAATTTTTTTGGATAGAATTTCCCAGCTTTTTTGCGTGTTTCAGCTCTCATGATCCTTGGCCAATGGGTGTAGTAAATTTTCTGCACATTCATTGGATGGAAAATAATGGTTTTAGCTTTAGGGAATAAGAAAAGTGTATAGGAAGGGGATTTTTGTACAATCACATTTGAATTAGGTCTTTGAAATGACAGGGAATGAGGACATATGATGAAGCTCTGTCCCATCCAAGAAGTTGGCCAGTGTTCTTGTCTCAGATTGTGGTTTGGCCCTCACATAAACAGCTTCATAACCTTTTGGGTGGAGGGTTAACTTGATTTTGCAGCAAAGAAGAGGCTTTTCCTTTATGTATTAGGTTGCTTGTGAATTGGCCCTTGAGGAGAAGAACGTTAATCTAAAAATCTATATCAGTTATTTTTACTCAACTATATGAAACGATATATTCGAGATTTATGTAGTAAACACATAATCCAACCATAAACTCATGGGACATTTATATGCCAAGCTTT
>snRNA_Chr5_18804617_18804717_+
CAGTCTCCGGTCATCTTTATGTGAAGAAGGAAGAGCCAAGTCAAAAAGTCAAAGAGAATTGTGGGGTTATTAGGATGACACGTGTAATTATTGGCACCGGC
>snRNA_Chr5_19902818_19902970_-
AATGCATGAAGTGATTCCAAGTTGAAAATCTGTGTCCTGCCAGCATAATCGTAAGTTGTCAAAATATGTGTGAGGTTGTGTCTTTCAACAATAAAAGTTGAAAAAATCAACAGCAAGTCCCTGTAAAAATAGTCAAGGGTAGAGAGAAGTTCA
>snRNA_Chr5_19903159_19903323_-
CGATCATTTGTCACGTACCTCCTAACTTCTTGCCTAGTAAGAAGCTTCGGATCTTTACCAAAGCACTGGAGTACGCTTCATGAGATAGGTTTCTTCCAACCTGCTGCTGCCATACGAAATTTGAATGTACCCACACGTTATTATTGACAGCTATGCTCTATTAGG
>snRNA_Chr5_20112031_20112072_-
GATTTAATGATGCATTCATGCACATCAAATGTATAAATATTC
>snRNA_Chr5_20112276_20112431_-
AGGATTCTTGAAGGAAGTAACGATGGTGGTTCGACATGGTGTGTCCTAGACAAGCAAACTAGTCAGGTATTCGAGGAACGGTTCCAACGCAAATCCTACAAAATAACTACACCTGGATTCCAAGCAAATCTTTTCAGGTATGTTAAATAACTTTTC
>snRNA_Chr5_21013987_21014149_+
CATCTTCTTCTAAAAGCTTTCTAATCATTGTCGTTGTAGTTTAAAGTAATCTTATTACTCTTAAGTATCATCGATGAGTCAACCCTATTCTTTCTCATCTCGAGCTTCTCAGCCTTTCCAGTCATGATACTTAGATTAAGTGTGTCACTTTCACATAATCATC
>snRNA_Chr5_21829944_21829988_-
AAACTGATGGTGAAGTATTCTAATTTGTAACAACAGCATAAATAT
>snRNA_Chr5_21957024_21957066_-
GTAAATTTCGTTATGTTCGTAAAATAACTGTAATTATGGTAAC
>snRNA_Chr5_23448523_23448717_-
TATGAGGTGCATACTATTAATTTCTCTTGATGTGGTTTCTTCTGCTTCAGTATAAACAAAATTTTGAATTGTATATATTTTCTACAGTATATGGGAGAGCTAGGGTGCCATTTTGAAGTTTACCGCAATGATGAACTTACAGTTGAGGAGCTGAAAAGGTAAGAGGAAAATACATTCTGTGTAAAACGTAATATG
>snRNA_Chr5_24713264_24714094_-
AAATGTCCATAGTTTCTGATTCTTTTTGGCAAGTTTAAGTACATCCTGAATGTTCGATAAAGGCTAGTGTCATCAACATCTCTAATACATATGACAGCCAAGGAGCATCCATTGAAAAATGAGGCAATAAAATTGAGTACTTATAAACTGTTCATACTTCTTTTCTACCTTTGACGTTGTAAATGTTAAATTTATGAACTTAAGAATGTCATTGCTACAAAAAAAAACAATGTGATTGCTATGCAATATACATGTAATTTGAATATAAATCTTGGTCCGGTTACGCTAAACCAAAATCTGATATTATCTGGGCTACGTGTGGATTAAAAATCCGATTAGGGGGAGTCGTGCAAAGCCCACTAAAAGAAACAGGCGGTTTGTTTTATTTTAAATAACTTTTAACTCGTTCCAAAGTCCCACATCGCTAACAATTTAAGAGGTGAAGACAAGACGAGTAGTATAAATAACGAGGCCACGGCCACGAACAATTCATACCTTTCTCGGCCTTTTGGCTAAGATCAAGTGTAGTATCTGTTCTTATCAGTTTAATATCTGATATGTGGGCCATCGGCCCACACGATATTAACTCTATTTTTTAAGGGAGAAAACCCACTAAGGTAGCTTGCTATCTGGGTTTTCACGAGTCGCCCATGCGTTGCACTACTGCACGGGCCTGGCTCATCCCGCCAATAAACCAGTAAAATTATAAATATTGGAAATCTGCCACTATGTTGTAGATTTGGGCTTAGGGACCTAAATAAATAACGTTATGTAACTGGTGGATGACCGTTGAAACCCTCATACGCGATGCACATGGTTAGGATAGAATTC
>snRNA_Chr5_24730635_24730829_-
GCCAAAAATATAAAATCCAAAAGTGTCACAACAAATGTCAAATACAATAAACGGTGGTATTTAAGAAGAAAAATAAATCTAAAAATGAGTCACATTTGAAATAACATTTTGTTTATATAAATGGCCTCACTCCCATCAATCGGTTTCTTTCTCTCTTTATTTCATCCTCTTTGTTTACTTTTGAAGAATGTTCAA
>snRNA_Chr5_25083791_25083985_+
AAGATTTTGAAACTATCAATATAACGAAAAACAGTACCGGACTACCGGGAGACCAAAATGATAAAGTTATGATTATTTATGGTGACATTATTTTATATCAACCCAACTTTAGTTTATACTTAATCGGTCTTAGAAATATATTATTAACTGCATCTTCGAGCACTAAAGTTTCTTTGTTTTTTTCTACAATCAATT
>snRNA_Chr5_25296826_25296926_+
GAATTCAGAATTTGGAATTTTGCGATTTATAGATACAGAAGCGAAACAGAGGCATATGTTTTTGTTTCCCCTTTTTATAGACTCTTGCTTCTTATACACAC
>snRNA_Chr5_26966885_26967079_+
TTTTTCTAATTACTTGCAAGCGATGTGTAAATTAGATTAATTCAATCCATGAGTTTGGAACAATTTGTTTGGCCTTCTATCATTAACTCTTGTTCTACAAAGCCGTTTGTTTTGAAATCTTTATTCAAGAAATTCAAGGACACACGTTTATTCATAAATTTAGATAATATTTCACTAAATAAGTTGAAATTGACC
>tRNA_Chr1_111890_111961_-
GGTTCCATGGTCTAGCGGTTAGGACACTAGACTCTGAATCTAGTAACCCGAGTTCAAGTCTCGGTGGAACCT
>tRNA_Chr1_306384_306456_+
GGTGCTGTGGTGTAGTGGTTATCACGTTTGCCTTACACGCAAAAGGTCTCCAGTTCGATCCTGGGCAGCACCA
>tRNA_Chr1_309275_309347_-
GCCCGTCTAGCTCAGTTGGTAGAGCGCAAGGCTCTTAACCTTGTGGTCGTGGGTTCGAGCCCCACGGTGGGCG
>tRNA_Chr1_515494_515566_+
GCGGGGATAGCTCAGTTGGGAGAGCGTCAGACTGAAGATCTGAAGGTCGCGTGTTCGATCCACGCTCACCGCA
>tRNA_Chr1_552640_552711_+
GTGGCTGTAGTTTAGTGGTAAGAATTCCACGTTGTGGCCGTGGAGACCTGGGCTCGAATCCCAGCAGCCACA
>tRNA_Chr1_604402_604474_+
GCCCGTCTAGCTCAGTTGGTAGAGCGCAAGGCTCTTAACCTTGTGGTCGTGGGTTCGAGCCCCACGGTGGGCG
>tRNA_Chr1_877648_877719_+
GTCGTTGTAGTATAGTGGTAAGTATTCCCGCCTGTCACGCGGGTGACCCGGGTTCGATCCCCGGCAACGGCG
>tRNA_Chr1_892514_892585_+
GGTCCCATGGTCTAGTGGTCAGGACATTGGACTCTGAATCCAGTAACCCGAGTTCAAGTCTCGGTGGGACCT
>tRNA_Chr1_909811_909883_-
GCGGGGATAGCTCAGTTGGGAGAGCGTCAGACTGAAGATCTGAAGGTCGCGTGTTCGATCCACGCTCACCGCA
>tRNA_Chr1_1159023_1159093_+
TAACCAGTGGTCTAGTGGTAGAATAGTACCCTGCCACGGTACAGACCCGGGTTCGATTCCCGGCTGGTGCA
>tRNA_Chr1_1324923_1325007_+
GGGGTGGTGGCGCAGTTGGCTAGCGCGTAGGTCTCATAGCTACAGAGTGATCCTGAGGTCGAGAGTTCGAGCCTCTCTCACCCCA
>tRNA_Chr1_1583772_1583845_-
GCTGGAATAGCTCAGCTGGTTAGAGCGTGTGGCTGTTAACCACAAGGTCGGAGGTTCGAACCCTCCTTCTAGCG
>tRNA_Chr1_1817400_1817471_+
GCCCGTATAGCTCAGTGGTAGAGCGTCAGTCTTGTAAACTGAAGGTCCGTAGTTCGATCCTGCGTGTGGGCA
>tRNA_Chr1_1978084_1978157_+
GGCCCATTAGCTCAGTTGGTTAGAGCGTCGTGCTAATAACGCGAAGGTCGCAGGTTCGAAACCTGCATGGGCCA
>tRNA_Chr1_2025356_2025428_+
GGGGATGTAGCTCAGATGGTAGAGCGCTCGCTTAGCATGCGAGAGGTACGGGGATCGATACCCCGCATCTCCA
>tRNA_Chr1_2107398_2107468_-
GCACCAGTGGTCTAGTGGTAGAATAGTACCCTGCCACGGTACAGACCCGGGTTCGATTCCCGGCTGGTGCA
>tRNA_Chr1_2111148_2111218_-
GCACCAGTGGTCTAGTGGTAGAATAGTACCCTGCCACGGTACAGACCCGGGTTCGATTCCCGGCTGGTGCA
>tRNA_Chr1_2177885_2177958_+
GGTCCCGTAGCTCAGTTGGTTAGAGCGTTGGTCTTATGAGCCGAAGGTCGCGGGTTCGAGCCCCGCCGGGACCA
>tRNA_Chr1_2334822_2334894_+
GGGGATGTAGCTCAGATGGTAGAGCGCTCGCTTAGCATGCGAGAGGTACGGGGATCGATACCCCGCATCTCCA
>tRNA_Chr1_2406834_2406905_-
GTGGCTGTAGTTTAGTGGTAAGAATTCCACGTTGTGGCCGTGGAGACCTGGGCTCGAATCCCAGCAGCCACA
>tRNA_Chr1_2588525_2588596_+
GCGTCTGTAGTCCAACGGTTAGGATAATTGCCTTCCAAGCAATAGACCCGGGTTCGACTCCCGGCAGACGCA
>tRNA_Chr1_2846536_2846608_-
GGGGATGTAGCTCAAATGGTAGAGCGCTCGCTTTGCATGCGAGAGGCACGGGGTTCGATCCCCCGCATCTCCA
>tRNA_Chr1_2879303_2879374_+
GGGCGTTTGGTCTAGTGGTATGATTCTCGCTTAGGGTGCGAGAGGTCCCGAGTTCAATTCTCGGAACGCCCC
>tRNA_Chr1_2939417_2939488_+
TCCGATGTCGTCCAGCGGTTAGGATATCTGGCTTTCACCCAGGAGACCCGGGTTCGATTCCCGGCATCGGAG
>tRNA_Chr1_3431185_3431256_-
GGGCGTTTGGTCTAGTGGTATGATTCTCGCTTAGGGTGCGAGAGGTCCCGAGTTCAATTCTCGGAACGCCCC
>tRNA_Chr1_3676607_3676691_+
GGGGTGGTGGCGCAGTTGGCTAGCGCGTAGGTCTCATAGCTATTGAGTGATCCTGAGGTCGAGAGTTCGAGCCTCTCTCACCCCA
>tRNA_Chr1_3678775_3678848_-
GACCGCATAGCGCAGTGGATTAGCGCGTCTGACTTCGGATCAGAAGGTCGTGGGTTCGACTCCCACTGTGGTCG
>tRNA_Chr1_3881529_3881608_+
GACAGTTTGGCCGAGTGGTCTAAGGCGCCAGATTTAGGCTCTGGTCCGAAAGGGCGTGGGTTCAAATCCCACAGCTGTCA
>tRNA_Chr1_3914622_3914700_-
GGATCCGTGGCGCAATGGTAGCGCGTCTGACTCCAGATCAGAAGGTTGCGTGTTCGATTCACGTCGGGTTCAAACCCCC
>tRNA_Chr1_4266988_4267061_-
GGTTTCGTGGTGTAGTTGGTTATCACGTCAGTCTAACACACTGAAGGTCTCCGGTTCGAACCCGGGCGAAGCCA
>tRNA_Chr1_4285887_4285958_-
GCGTCTGTAGTCCAACGGTTAGGATAATTGCCTTCCAAGCAATAGACCCGGGTTCGACTCCCGGCAGACGCA
>tRNA_Chr1_4440214_4440286_+
GACTTCATGGCCCAATGGATAAGGCGCTGGTCTACGAAACCAGAGATTCTGGGTTCGATCCCCAGTGAAGTCG
>tRNA_Chr1_4522709_4522782_-
GGCCCATTAGCTCAGTTGGTTAGAGCGTCGTGCTAATAACGCGAAGGTCGCAGGTTCGAAACCTGCATGGGCCA
>tRNA_Chr1_4709635_4709706_+
GCCTCCGTAGCATAGTGGTATTGCGTTCGCTTCGTAAGCGAAAGGCCGCGAGTTCGATCCTCGCCGGGGGCT
>tRNA_Chr1_4741999_4742071_+
GGGGATGTAGCTCAAATGGTAGAGCGCTCGCTTTGCATGCGAGAGGCACGGGGTTCGATCCCCCGCATCTCCA
>tRNA_Chr1_4743095_4743167_+
GGGGATGTAGCTCAAATGGTAGAGCGCTCGCTTTGCATGCGAGAGGCACGGGGTTCGATCCCCCGCATCTCCA
>tRNA_Chr1_5189687_5189760_-
GCTGGAATAGCTCAGATGGCTAGAGCGTGTGGCTGTTAACCACAAGGTCGGAGGTTCAAGCCCTCCTTCTAGCG
>tRNA_Chr1_5309647_5309718_-
GGATCCGTGGCGCAATGGTAGCGCGTCTGACTCCAGATCAGAAGGTTGCGTGTTCGATTCACGTCGGGTTCA
>tRNA_Chr1_5380907_5380988_+
GTGGACGTGCCGGAGTGGTTATCGGGCATGACTAGAAATCATGTGGGCTTTGCCCGCGCAGGTTCGAATCCTGCCGTTCACG
>tRNA_Chr1_5518062_5518134_-
GCCCGTCTAGCTCAGTTGGTAGAGCGCAAGGCTCTTAACCTTGTGGTCGTGGGTTCGAGCCCCACGGTGGGCG
>tRNA_Chr1_5619471_5619543_-
GACCGCGTGGCCTAATGGATAAGGCGCTCGCCTCCGGAGCGGGAGATTGTGGGTTCGAGTCCCACCGTGGTCG
>tRNA_Chr1_6038757_6038838_+
GTAGGCGTGCCGGAGTGGTTATCGGGCATGACTAGAAATCATGTGGGCTTTGCCCGCGCAGGTTCGAATCCTGCCGCCTACG
>tRNA_Chr1_6075820_6075891_+
GTCGTTGTAGTATAGTGGTAAGTATTCCCGCCTGTCACGCGGGTGACCCGGGTTCGATCCCCGGCAACGGCG
>tRNA_Chr1_6075945_6076018_-
GGTTTCGTGGTGTAGTTGGTTATCACGTCAGTCTAACACACTGAAGGTCTCCGGTTCGAACCCGGGCGAAGCCA
>tRNA_Chr1_6345764_6345835_+
GTCGTTGTAGTATAGTGGTAAGTATTCCCGCCTGTCACGCGGGTGACCCGGGTTCGATCCCCGGCAACGGCG
>tRNA_Chr1_6488655_6488735_+
GTCAAGATGGCCGAGTTGGTCTAAGGCGCCAGTTTCAGGTACTGGTCCGAAAGGGCGTGGGTTCAAATCCCACTCTTGACA
>tRNA_Chr1_6948860_6948943_-
GTCAGGATGGCCGAGTGGTCTAAGGCGCCAGACTCAAGTTCTGGTCCTCGTAAGAGGGCGTGGGTTCAAACCCCACTTCTGACA
>tRNA_Chr1_6995282_6995353_-
TCCGATGTCGTCCAGCGGTTAGGATATCTGGCTTTCACCCAGGAGACCCGGGTTCGATTCCCGGCATCGGAG
>tRNA_Chr1_7004514_7004585_+
GTCGTTGTAGTATAGTGGTAAGTATTCCCGCCTGTCACGCGGGTGGCCCGGGTTCGATCCCCGGCAACGGCG
>tRNA_Chr1_7016516_7016588_+
GCCCGTCTAGCTCAGTTGGTAGAGCGCAAGGCTCTTAACCTTGTGGTCGTGGGTTCGAGCCCCACGGTGGGCG
>tRNA_Chr1_7082668_7082739_+
GGGCGTTTGGTCTAGTGGTATGATTCTCGCTTTGGGTGCGAGAGGTCCCGAGTTCGATTCTCGGAACGCCCC
>tRNA_Chr1_7242761_7242832_-
GGATTCGTGGCGCAATGGTAGCGCGTCTGACTCCAGATCAGAAGGTTGCGTGTTCGATTCACGTCGGGTTCA
>tRNA_Chr1_7499733_7499804_-
GGTTCTATGGTGTAGTGGTTAGCACTCTGGACTTTGAATCCAGCGACCTGGGTTCGACTCCCGGTAGGACCT
>tRNA_Chr1_7656120_7656191_-
GGTTCTATGGTGTAGTGGTTAGCACTCTGGACTTTGAATCCAGCGACCTGGGTTCGACTCCCGGTAGGACCT
>tRNA_Chr1_7884370_7884454_-
GGGGTGGTGGCGCAGTTGGCTAGCGCGTAGGTCTCATAGCTACTGAGTGATCCTGAGGTCGAGAGTTCGAGCCTCTCTCACCCCA
>tRNA_Chr1_8520290_8520363_-
GGTTTCGTGGTGTAGTTGGTTATCACGTCAGTCTAACACACTGAAGGTCTCCGGTTCGAACCCGGGCGAAGCCA
>tRNA_Chr1_9143810_9143883_+
GCTGGAATAGCTCAGTTGGTTAGAGCGTGTGGCTGTTAACCACAAGGTCGGAGGTTCGATCCCTCCTTCTAGCG
>tRNA_Chr1_9158183_9158255_+
GGGGATGTAGCTCAAATGGTAGAGCGCTCGCTTTGCATGCGAGAGGCACGGGGTTCGATCCCCCGCATCTCCA
>tRNA_Chr1_10089437_10089508_+
CAGCATTTGGTCTAGTGGTATGATTCTCGCTTTGGGTGCAAGAGGTCCCGAGTTCGATTCTCGGAATGCCCC
>tRNA_Chr1_10089898_10089969_+
GGGCATTTGGTCTAGTGGTATGATTCTTGCTTAGGGTGCGAGAGGCCCGGAGCTCAATTCTCGGAAAACCCC
>tRNA_Chr1_10090368_10090439_+
GGGCATTTGGTCTAGTGGTATGATTCTCGCTTTGGGTGCGAGAGGTCCCGAGTTCGATTCTCGGAATGCCCC
>tRNA_Chr1_10090769_10090840_+
GGGCATTTGGTCTAGTGGTATGATTCTCGCTTTGGGTGCGAGAGGTCCCGAGTTCGATTCTCGGAATGCCCC
>tRNA_Chr1_10092325_10092396_+
GGGCATTTGGTCTAGTGGTATGATTCTCGCTTTGGGTGCGAGAGGTCCCGAGTTCGATTCTCGGAATGCCCC
>tRNA_Chr1_10092801_10092872_+
GGGCATTTGGTCTAGTGGTATGATTCTCGCTTTGGGTGCGAGAGGTCCCGAGTTCGATTCTCGGAATGCCCC
>tRNA_Chr1_10093309_10093380_+
GGGCATTTGGTCTAGTGGTATGATTCTCGCTTTGGGTGCGAGAGGTCCCGAGTTCGATTCTCGGAATGCCCC
>tRNA_Chr1_10093746_10093817_+
GGGCATTTGGTCTAGTGGTATGATTCTCGCTTTGGGTGCGAGAGGTCCCGAGTTCGATTCTCGGAATGCCCC
>tRNA_Chr1_10094173_10094244_+
GGGCATTTGGTCTAGTGGTATGATTCTCGCTTTGGGTGCGAGAGGTCCCGAGTTCGATTCTCGGAATGCCCC
>tRNA_Chr1_10096951_10097022_+
TGGCATTTGGTCTAGTGGTATGATTCTCGCTTAGGGTGCGAGAGGTCCCGAGTTCAATTCTCGGAATGCCCC
>tRNA_Chr1_10097114_10097185_+
GGGCATTTGGTCTAGTGGTATGATTCTCGCTTTGGGTGCGAGAGGTCCCGAGTTCGATTCTCGGAATGCCCC
>tRNA_Chr1_10097718_10097789_+
GGGCATTTGGTCTAGTGGTATGATTCTCGCTTTGGGTGCGAGAGGTCCCGAGTTCGATTCTCGGAATGCCCC
>tRNA_Chr1_10098653_10098724_+
GGGCATTTGGTCTAGTGGTATGATTCTCGCTTTGGGTGCGAGAGGTCCCGAGTTCGATTCTCGGAATGCCCC
>tRNA_Chr1_10099079_10099150_+
GGGCATTTGGTCTAGTGGTATGATTCTCGCTTTGGGTGCGAGAGGTCCCGAGTTCGATTCTCGGAATGCCCC
>tRNA_Chr1_10099425_10099496_+
GGGCATTTGGTCTAGTGGTATGATTCTCGCTTAGGGTGCGAGAGGTCCCGAGTTCAATTCTCGGAATGCCCC
>tRNA_Chr1_10099827_10099898_+
GGGCATTTGGTCTAGTGGTATGATTCTCGCTTTGGGTGCGAGAGGTCCCGAGTTCGATTCTCGGAATGCCCC
>tRNA_Chr1_10100273_10100344_+
GGGCATTTGGTCTAGTGGTATGATTCTCGCTTTGGGTGCGAGAGGTCCCGAGTTCGATTCTCGGAATGCCCC
>tRNA_Chr1_10101028_10101099_+
GGGCATTTGGTCTAGTGGTATGATTCTCGCTTTGGGTGCGAGAGGTCCCGAGTTCGATTCTCGGAATGCCCC
>tRNA_Chr1_10101600_10101671_+
GGGCATTTGGTCTAGTGGTATGATTCTCGCTTTGGGTGCGAGAGGTCCCGAGTTCGATTCTCGGAATGCCCC
>tRNA_Chr1_10101993_10102064_+
GGGCATTTGGTCTAGTGGTATGATTCTCGCTTTGGGTGCGAGAGGTCCCGAGTTCGATTCTCGGAATGCCCC
>tRNA_Chr1_10106090_10106161_+
GGGCATTTGGTCTAGTGGTATGATTCTCGCTTTGGGTGCGAGAGGTCCCGAGTTCGATTCTCGGAATGCCCC
>tRNA_Chr1_10106528_10106599_+
GGGCATTTGGTCTAGTGGTATGATTCTCGCTTTGGGTGCGAGAGGTCCCGAGTTCGATTCTCGGAATGCCCC
>tRNA_Chr1_10106898_10106969_+
GGGCATTTGGTCTAGTGGTATGATTCTCGCTTTGGGTGCGAGAGGTCCCGAGTTCGATTCTCGGAATGCCCC
>tRNA_Chr1_10107649_10107720_+
GGGCATTTGGTCTAGTGGTATGATTCTCGCTTTGGGTGCGAGAGGTCCCGAGTTCGATTCTCGGAATGCCCC
>tRNA_Chr1_10108389_10108460_+
GGGCATTTGGTCTAGTGGTATGATTCTCGCTTTGGGTGCGAGAGGTCCCGAGTTCGATTCTCGGAATGCCCC
>tRNA_Chr1_10108710_10108781_+
GGGCATTTGGTCTAGTGGTATGATTCTCGCTTTGGGTGCGAGAGGTCCCGAGTTCGATTCTCGCAATGCCCC
>tRNA_Chr1_10207306_10207378_-
TCCGTTGTAGTCTAGCTGGTCAGGATACTCGGCTCTCACCCGAGAGACCCGGGTTCGAGTCCCGGCAACGGAG
>tRNA_Chr1_10756722_10756794_+
TCCGTTGTAGTCTAGCTGGTCAGGATACTCGGCTCTCACCCGAGAGACCCGGGTTCGAGTCCCGGCAACGGAG
>tRNA_Chr1_10963573_10963646_-
GGTTTCGTGGTGTAGTTGGTTATCACGTCAGTCTAACACACTGAAGGTCTCCGGTTCGAACCCGGGCGAAGCCA
>tRNA_Chr1_11104113_11104186_+
GGCCTATTAGCTCAGTTGGTTAGAGCGTCGTGCTAATAACGCGAAGGTCACAGGTTCGATCCCTGTATAGGCCA
>tRNA_Chr1_11797201_11797285_-
GGGGTGGTGGCGCAGTTGGCTAGCGCGTAGGTCTCATAGCTACTGAGTGATCCTGAGGTCGAGAGTTCGAGCCTCTCTCACCCCA
>tRNA_Chr1_12097279_12097347_-
GCACCAATGGTTCAGTGGTAGATTAATACTCTACCACTATCTAACCCGGGTTCGATCCCAGACGGTGTA
>tRNA_Chr1_13686426_13686498_+
GCGCCCGTGGCCTAATGGATAAGGCGTTTGACTTCTAATCAAACGATTGTGGGTTCGAGTCCCACCGGGCGTG
>tRNA_Chr1_15730615_15730686_-
ATCAGAGTGGCGCAGCGGAAGCGTGGTGGGCCCATAACCCACAGGTCCCAAGATCGAAACTTGGCTCTGATA
>tRNA_Chr1_16585705_16585776_-
GTCGTTGTAGTATAGTGGTAAGGATTCCCGCCTGTCACGCGGGTGACCCGGGTTCGATCCTCGGCAACGACG
>tRNA_Chr1_17156607_17156678_+
GGGCATTTGGTCTAGTGGTATGATTCTCGCTTTGGGTGCGAGAGGTCCCGAGTTCGATTCTCGGAATGCCCC
>tRNA_Chr1_17158531_17158602_+
GGGCATTTGGTCTAGTGGTATGATTCTCGCTTTGGGTGCGAGAGGTCCCGAGTTCGATTCTCGGAATGCCCC
>tRNA_Chr1_17158979_17159050_+
GGGCATTTGGTCTAGTGGTATGATTCTCGCTTTGGGTGCGAGAGGTCCCGAGTTCGATTCTCGGAATGCCCC
>tRNA_Chr1_17160528_17160599_+
GGGCATTTGGTCTAGTGGTATGATTCTCGCTTTGGGTGCGAGAGGTCCCGAGTTCGATTCTCGGAATGCCCC
>tRNA_Chr1_17160969_17161040_+
GGGCATTTGGTCTAGTGGTATGATTCTCGCTTTGGGTGCGAGAGGTCCCGAGTTCGATTCTCGGAATGCCCC
>tRNA_Chr1_17162022_17162093_+
GGGCATTTGGTCTAGTGGTATGATTCTCGCTTTGGGTGCGAGAGGTCCCGAGTTCGATTCTCGGAATGCCCC
>tRNA_Chr1_17731841_17731913_+
GCCCGTCTAGCTCAGTTGGTAGAGCGCAAGGCTCTTAACCTTGTGGTCGTGGGTTCGAGCCCCACGGTGGGCG
>tRNA_Chr1_18135598_18135669_-
GTCGTTGTAGTATAGTGGTAAGTATTCCCGCCTGTCACGCGGGTGACCCGGGTTCGATCCCCGGCAACGGCG
>tRNA_Chr1_18230479_18230552_-
GCTCTCGTAGCTCAGTTGGTTAGAGCACCCGTTTAGTAAGCGGGAGGTCTTGAGTTCAACTCTCAACGAAAGCA
>tRNA_Chr1_18308903_18308987_+
CCGACCTTAGCTCAGTTGGTAGAGCGGAAGACTGTAGTGTTTGCAGACAATCTTTAGGTCGCTGGTTCGATTCCGGCAGGTCGGA
>tRNA_Chr1_18387802_18387874_+
GCGCCTGTAGCTCAGTGGATAGAGCGTCTGTTTCCTAAGCAGAAGGTCGTAGGTTCGACCCCTACCTGGCGCG
>tRNA_Chr1_18552999_18553078_+
GATAGTTTGGCCGAGTGGTCTAAGGCGCCAGATTTAGGCTCTGGTCCGAAAGGGCGTGGGTTCAAATCCCACAGCTGTCA
>tRNA_Chr1_18557900_18557979_+
GATAGTTTGGCCGAGTGGTCTAAGGCGCCAGATTTAGGCTCTGGTCCGAAAGGGCGTGGGTTCAAATCCCACAGCTGTCA
>tRNA_Chr1_19424555_19424628_+
GCTGGAGTAGCTCAGTTGGTTAGAGCGTGTGGCTGTTAACCACAAGGTCAGAGGTTCGACCCCTCTCTCTAGCG
>tRNA_Chr1_19498419_19498492_-
GACCGCATAGCGCAGTGGATTAGCGCGTCTGACTTCGGATCAGAAGGTCGTGGGTTCGACTCCCACTGTGGTCG
>tRNA_Chr1_19685134_19685219_-
CCGACCTTAGCTCAGTTGGTAGAGCGGAAGACTGTAGTCTTTGACAGATAATCTTTAGGTCGCTGGTTCGATTCCGGCAGGTCGGA
>tRNA_Chr1_19847973_19848046_+
GGTCCCGTAGCTCAGTTGGTTAGAGCGTTGGTCTTATGAGCCGAAGGTCGCGGGTTCGAGCCCCGCCGGGACCA
>tRNA_Chr1_19925839_19925910_-
GGGTCCTTAGCTCAGTGGTAGAGCAATTGACTGCAGATCAATAGGTCACCGGTTCGAATCCGGTAGGGCCCT
>tRNA_Chr1_20412928_20413000_-
GGGGATGTAGCTCAAATGGTAGAGCGCTCGCTTTGCATGCGAGAGGCACGGGGTTCGATCCCCCGCATCTCCA
>tRNA_Chr1_20791311_20791392_+
GTCGATATGTCCGAGTGGTTAAGGAGACAGACTTGAAATCTGTTGGGCTTCGCCCGCGCAGGTTCGAACCCTGCTGTCGACG
>tRNA_Chr1_21268787_21268868_+
GTGGAAGTGGCGGAGTGGTTATCGGGCATGACTAGAAATCATGTGGGCTTTGCCCGCGCAGGTTCGAATCCTGCCGTTCACG
>tRNA_Chr1_21269122_21269206_+
CCGACCTTAGCTCAGTTGGTAGAGCGGAGGACTGTAGTTGACGCAGATTATCCTTAGGTCATTGGTTCGAATCCGCTAGGTCGGA
>tRNA_Chr1_21269552_21269636_+
CCGACCTTAGCTCAGTTGGTAGAGCGGAGGACTGTAGTAGACGCAGATTATCCTTAGGTCACTGGTTCGAATCCGGTAGGTCGGA
>tRNA_Chr1_21270296_21270377_+
GTGGACGTGCCGGAGTGGTTATCGGGCATGACTAGAAATCATGTGGGCTTTGCCCGCGCAGGTTCGAATCCTGCCGTTCACG
>tRNA_Chr1_21270631_21270715_+
CCGACCTTAGCTCAGTTGGTAGAGCGGAGGACTGTAGTTGACGCAGATTATCCTTAGGTCATTGGTTCGAATCCGCTAGGTCGGA
>tRNA_Chr1_21271061_21271145_+
CCGACCTTAGCTCAGTTGGTAGAGCGGAGGACTGTAGTAGACGCAGATTATCCTTAGGTCACTGGTTCGAATCCGGTAGGTCGGA
>tRNA_Chr1_21271805_21271886_+
GTGGAAGTGGCGGAGTGGTTATCGGGCATGACTAGAAATCATGTGGGCTTTGCCCGCGCAGGTTCGAATCCTGCCGTTCACG
>tRNA_Chr1_21272140_21272224_+
CCGACCTTAGCTCAGTTGGTAGAGCGGAGGACTGTAGTTGACGCAGATTATCCTTAGGTCATTGGTTCGAATCCGCTAGGTCGGA
>tRNA_Chr1_21272570_21272654_+
CCGACCTTAGCTCAGTTGGTAGAGCGGAGGACTGTAGTAGACGCAGATTATCCTTAGGTCACTGGTTCGAATCCGGTAGGTCGGA
>tRNA_Chr1_21273314_21273395_+
GTGGACGTGCCGGAGTGGTTATCGGGCATGACTAGAAATCATGTGGGCTTTGCCCGCGCAGGTTCGAATCCTGCCGTTCACG
>tRNA_Chr1_21273649_21273733_+
CCGACCTTAGCTCAGTTGGTAGAGCGGAGGACTGTAGTTGACGCAGATTATCCTTAGGTCATTGGTTCGAATCCGCTAGGTCGGA
>tRNA_Chr1_21274079_21274163_+
CCGACCTTAGCTCAGTTGGTAGAGCGGAGGACTGTAGTAGACGCAGATTATCCTTAGGTCACTGGTTCGAATCCGGTAGGTCGGA
>tRNA_Chr1_21274823_21274904_+
GTGGACGTGCCGGAGTGGTTATCGGGCATGACTAGAAATCATGTGGGTTTTGCCCGCGCAGGTTCGAATCCTGCCGTTCACG
>tRNA_Chr1_21275158_21275242_+
CCGACCTTAGCTCAGTTGGTAGAGCGGAGGACTGTAGTTGACGCAGATTATCCTTAGGTCACTGGTTCGAATCCGGTAGGTCGGA
>tRNA_Chr1_21275609_21275693_+
CCGACCTTAGCTCAGTTGGTAGAGCGGAGGACTGTAGTAGACGTAGATTATCCTTAGGTCACTGGTTCGAATCCGGTAGGTCGGA
>tRNA_Chr1_21276352_21276433_+
GTGGACGTGCCGGAGTGGTTATCGGGCATGACTAGAAATCATGTGGGCTTTGCCCGCGCAGGTTCGAATCCTGCCGTTCACG
>tRNA_Chr1_21276687_21276771_+
CCGACCTTAGCTCAGTTGGTAGAGCGGAGGACTGTAGTTGACGCAGATTATCCTTAGGTCATTGGTTCGAATCCGCTAGGTCGGA
>tRNA_Chr1_21277117_21277201_+
CCGACCTTAGCTCAGTTGGTAGAGCGGAGGACTGTAGTAGACGCAGATTATCCTTAGGTCACTGGTTCGAATCCGGTAGGTCGGA
>tRNA_Chr1_21277861_21277942_+
GTGGACGTGCCGGAGTGGTTATCGGGCATGACTAGAAATCATGTGGGTTTTGCCCGCGCAGGTTCGAATCCTGCCGTTCACG
>tRNA_Chr1_21278196_21278280_+
CCGACCTTAGCTCAGTTGGTAGAGCGGAGGACTGTAGTTGACGCAGATTATCCTTAGGTCACTGGTTCGAATCCGGTAGGTCGGA
>tRNA_Chr1_21278647_21278731_+
CCGACCTTAGCTCAGTTGGTAGAGCGGAGGACTGTAGTAGACGTAGATTATCCTTAGGTCACTGGTTCGAATCCGGTAGGTCGGA
>tRNA_Chr1_21279390_21279471_+
GTGGACGTGCCGGAGTGGTTATCGGGCATAACTAGAAATCATGTGGGCTTTGCCCGCGCAGGTTCGAATCCTGCCGTTCACG
>tRNA_Chr1_21279720_21279804_+
CCGACCTTAGCTCAGTTGGTAGAGCGGAGGACTGTAGTTGACGCAGATAATCCTTAGGTCACTGGTTCGAATCCGGTAGGTCGGA
>tRNA_Chr1_21280178_21280262_+
CCGACCTTAGCTCAGTTGGTAGAGCGGAGGACTGTAGTAGACGCAGATTATCCTTAGGTCACTGGTTCGAATCCGGTAGGTCGGA
>tRNA_Chr1_21280922_21281003_+
GTGGACGTGCCGGAGTGGTTATCGGGCATGACTAGAAATCATGTGGGCTTTGCCCGCGCAGGTTCGAATCCTGCCGTTCACG
>tRNA_Chr1_21281252_21281336_+
CCGACCTTAGCTCAGTTGGTAGAGCGGAGGACTGTAGTTGACGCAGATAATCCTTAGGTCACTGGTTCGAATCCGGTAGGTCGGA
>tRNA_Chr1_21281710_21281794_+
CCGACCTTAGCTCAGTTGGTAGAGCGGAGGACTGTAGTAGACGCAGATTATCCTTAGGTCACTGGTTCGAATCTGGTAGGTTTGA
>tRNA_Chr1_21282454_21282535_+
GTGGACGTGCCGGAGTGGTTATCGGGCATGACTAGAAATCATGTGGGCTTTGCCCGCGCAGGTTCGAATCCTGCCGTTCACG
>tRNA_Chr1_21282784_21282868_+
CCGACCTTAGCTCAGTTGGTAGAGCGGAGGACTGTAGTTGACGCAGATAATCCTTAGGTCACTGGTTCGAATCCGGTAGGTCGGA
>tRNA_Chr1_21283242_21283326_+
CCGACCTTAGCTCAGTTGGTAGAGCGGAGGACTGTAGTAGACGCAGATTATCCTTAGGTCACTGGTTCGAATCCGGTAGGTCGGA
>tRNA_Chr1_21283986_21284067_+
GTGGACGTGCCGGAGTGGTTATCGGGCATGACTAGAAATCATGTGGGCTTTGCCCGCGCAGGTTCGAATCCTGCCGTTCACG
>tRNA_Chr1_21284316_21284400_+
CCGACCTTAGCTCAGTTGGTAGAGCGGAGGACTGTAGTTGACGCAGATAATCCTTAGGTCACTGGTTCGAATCCGGTAGGTCGGA
>tRNA_Chr1_21284774_21284858_+
CCGACCTTAGCTCAGTTGGTAGAGCGGAGGACTGTAGTAGACGCAGATTATCCTTAGGTCACTGGTTCGAATCCGGTAGGTCGGA
>tRNA_Chr1_21285519_21285600_+
GTGGACGTGCCGGAGTGGTTATCGGGCATGACTAGAAATCATGTGGGCTTTGCCCGCGCAGGTTCGAATCCTGCCGTTCACG
>tRNA_Chr1_21285849_21285933_+
CCGACCTTAGCTCAGTTGGTAGAGCGGAGGACTGTAGTTGACGCAGATAATCCTTAGGTCACTGGTTCGAATCCGGTAGGTCGGA
>tRNA_Chr1_21286306_21286390_+
CCGACCTTAGCTCAGTTGGTAGAGCGGAGGACTGTAGTAGACGCAGATTATCCTTAGGTCACTGGTTCGAATCCGGTAGGTCGGA
>tRNA_Chr1_21287050_21287131_+
GTGGACGTGCCGGAGTGGTTATCGGGCATGACTAGAAATCATGTGGGCTTTGCCCGCGCAGGTTCGAATCCTGCCGTTCACG
>tRNA_Chr1_21287380_21287464_+
CCGACCTTAGCTCAGTTGGTAGAGCGGAGGACTGTAGTTGACGCAGATAATCCTTAGGTCACTGGTTCGAATCCGGTAGGTCGGA
>tRNA_Chr1_21287837_21287921_+
CCGACCTTAGCTCAGTTGGTAGAGCGGAGGACTGTAGTAGACGCAGATTATCCTTAGGTCACTGGTTCGAATCCGGTAGGTCGGA
>tRNA_Chr1_21288581_21288662_+
GTGGACGTGCCGGAGTGGTTATCGGGCATGACTAGAAATCATGTGGGCTTTGCCCGCGCAGGTTCGAATCCTGCCGTTCACG
>tRNA_Chr1_21288910_21288994_+
CCGACCTTAGCTCAGTTGGTAGAGCGGAGGACTGTAGTTGACGCAGATAATCCTTAGGTCACTGGTTCGAATCCGGTAGGTCGGA
>tRNA_Chr1_21289368_21289452_+
CCGACCTTAGCTCAGTTGGTAGAGCGGAGGACTGTAGTAGACGCAGATTATCCTTAGGTCACTGGTTCGAATCCGGTAGGTCGGA
>tRNA_Chr1_21290112_21290193_+
GTGGAAGTGCCGGAGTGGTTATCGGGAATGACTAGAAATCATGGGGGCTTTGCCCGCGCAGGTTTGAATCTTGCCGTTTACG
>tRNA_Chr1_21290445_21290529_+
CCGACCTTAGCTCAGTTGGTAGAGCGGAGGACTGTAGTTGACGCAGATAATCCTTAGGTCATTGGTTCGAATCCGGTAGGTCGGA
>tRNA_Chr1_21290903_21290987_+
CCGACTTTAGCTCAGTTGGTAGAGCGGAGGACAGTAGAAGACGCAGATTATCCTTAGGTCACTGGTTCGAATCCGGTAGGTCGGA
>tRNA_Chr1_21291461_21291542_+
GTGGACGTGCCGGAGTGGTTATCGGGCATGACTAGAAATCATGTGGGCTTTGCCCGCGCAGGTTCGAATCCTGCCGTTCACG
>tRNA_Chr1_21291791_21291875_+
CCGACCTTAGCTCAGTTGGTAGAGCGGAGGACTGTAGTTGACGCAGATAATCCTTAGGTCACTGGTTCGAATTCGGTAGGTCGGA
>tRNA_Chr1_21292248_21292332_+
CCGACCTTAGCTCAGTTGGTAGAGCGGAGGACTGTAGTAGACGCAGATTATCCTTAGGTCACTGGTTCGAATCCGGTAGGTCGGA
>tRNA_Chr1_21292992_21293073_+
GTGGAAGTGCCGGAGTGGTTATCGGGAATGACTAGAAATCATGGGGGCTTTGCCCGCGCAGGTTTGAATCTTGCCGTTTACG
>tRNA_Chr1_21293325_21293409_+
CCGACCTTAGCTCAGTTGGTAGAGCGGAGGACTGTAGTTGACGCAGATAATCCTTAGGTCATTGGTTCGAATCCGGTAGGTCGGA
>tRNA_Chr1_21293783_21293867_+
CCGACTTTAGCTCAGTTGGTAGAGCGGAGGACAGTAGAAGACGCAGATTATCCTTAGGTCACTGGTTCGAATCCGGTAGGTCGGA
>tRNA_Chr1_21294341_21294422_+
GTGGACGTGCCGGAGTGGTTATCGGGCATGACTAGAAATCATGTGGGCTTTGCCCGCGCAGGTTCGAATCCTGCCGTTCACG
>tRNA_Chr1_21294671_21294755_+
CCGACCTTAGCTCAGTTGGTAGAGCGGAGGACTGTAGTTGACGCAGATAATCCTTAGGTCACTGGTTCGAATTCGGTAGGTCGGA
>tRNA_Chr1_21295128_21295212_+
CCGACCTTAGCTCAGTTGGTAGAGCGGAGGACTGTAGTAGACGCAGATTATCCTTAGGTCACTGGTTCGAATCCGGTAGGTCGGA
>tRNA_Chr1_21295872_21295953_+
GTGGACGTGCCGGAGTGGTTATCGGGAATGACTAGAAATCATGGGGGCTTTGCCCGCGCAGGTTTGAATCTTGCCGTTTACG
>tRNA_Chr1_21296205_21296289_+
CCGACCTTAGCTCAGTTGGTAGAGCGGAGGACTGTAGTTGACGCAGATAATCCTTAGGTCATTGGTTCGAATCCGGTAGGTCGGA
>tRNA_Chr1_21296663_21296747_+
CCGACCTTAGCTCAGTTGGTAGAGCGGAGGACAGTAGAAGACGCAGATTATCCTTAGGTCACAGGTTCGAATCCGGTAGGTCGGA
>tRNA_Chr1_21297221_21297302_+
GTGGACGTGCCGGAGTGGTTATCGGGCATGACTAGAAATCATGTGGGCTTTGCCCGCGCAGGTTCGAATCCTGCCGTTCACG
>tRNA_Chr1_21297551_21297635_+
CCAACCTTAGCTCAGTTGGTAGAGCGGAGGACTGTAGTTGACGCAGATAATCCTTAGGTCACTGGTTCGAATTTGGTAGGTCGGA
>tRNA_Chr1_21298009_21298093_+
CCGACCTTAGCTCAGTTGGTAGAGCGGAGGACTGTAGTAGACGCAGATTATCCTTAGGTCACTGGTTCGAATCCGGTAGGTCGGA
>tRNA_Chr1_21298753_21298834_+
GTGGACGTGCCGGAGTGGTTATCGGGAATGACTAGAAATCATGGGGGCTTTGCCCGCGCAGGTTTGAATCTTGCCGTTTACG
>tRNA_Chr1_21299086_21299170_+
CCGACCTTAGCTCAGTTGGTAGAGCGGAGGACTGTAGTTGACGCAGATAATCCTTAGGTCATTGGTTCGAATCCGGTAGGTCGGA
>tRNA_Chr1_21299544_21299628_+
CCGACCTTAGCTCAGTTGGTAGAGCGGAGGACAGTAGAAGACGCAGATTATCCTTAGGTCACAGGTTCGAATCCGGTAGGTCGGA
>tRNA_Chr1_21300102_21300183_+
GTGGACGTGCCGGAGTGGTTATCGGGCATGACTAGAAATCATGTGGGCTTTGCCCGCGCAGGTTCGAATCCTGCCGTTCACG
>tRNA_Chr1_21300432_21300516_+
CCAACCTTAGCTCAGTTGGTAGAGCGGAGGACTGTAGTTGACGCAGATAATCCTTAGGTCACTGGTTCGAATTTGGTAGGTCGGA
>tRNA_Chr1_21300890_21300974_+
CCGACCTTAGCTCAGTTGGTAGAGCGGAGGACTGTAGTAGACGCAGATTATCCTTAGGTCACTGGTTCGAATCCGGTAGGTCGGA
>tRNA_Chr1_21301634_21301715_+
GTGGACGTGCCGGAGTGGTTATCGGGAATGACTAGAAATCATGGGGGCTTTGCCCGCGCAGGTTTGAATCTTGCCGTTTACG
>tRNA_Chr1_21301967_21302051_+
CCGACCTTAGCTCAGTTGGTAGAGCGGAGGACTGTAGTTGACGCAGATAATCCTTAGGTCATTGGTTCGAATCCGGTAGGTCGGA
>tRNA_Chr1_21302425_21302509_+
CCGACCTTAGCTCAGTTGGTAGAGCGGAGGACAGTAGAAGACGCAGATTATCCTTAGGTCATAGGTTCGAATCCGGTAGGTCGGA
>tRNA_Chr1_21302983_21303064_+
GTGGACGTGCCGGAGTGGTTATCGGGAATGACTAGAAATCATGGAGGCTTTGCCCGCGCACGTTTGAATCTTGCCGTTTACG
>tRNA_Chr1_21303317_21303401_+
CCGACCTTAGCTCAGTTGGTAGAGCGGAGGACTGTAGTTGAAGCAGATAATCCTTAGGTCACTGGTTCGAATCCGGTAGGTCGGA
>tRNA_Chr1_21303777_21303861_+
CCGACCTTAGCTCAGTTGGTAGAGCGGAGGACTGTAGTAGACGCAGATTATCCTTAGGTCACTGGTTCGAATCCGGTAGGTCGGA
>tRNA_Chr1_21304520_21304603_+
GTGGACATGCCGGAGTGGTGTTATCGGGCATAACTAGAAATCATGTGGGCTTTGCCCGCGCAGGTTCGAATCATGCCGTTTACG
>tRNA_Chr1_21304856_21304935_+
CCGACCTTAGCTCTGTTGGTATAGCGGAGGACTGTAGTTGACGCATCCTTAGGTCACTGGTTCGAATTCGGTAGGTCGGA
>tRNA_Chr1_21305311_21305395_+
CCGACCTTAGCTCAGTTGGTAGAGCGGAGGACTGTAGTAGACGCAGATTATCCTTAGGTCACTGGTTCGAATCCGGTAGGTCGGA
>tRNA_Chr1_21306055_21306136_+
GTGGACGTGCCGGAGTGGTTATCGGGAATGACTAGAAATCATGGAGGCTTTGCCCGCGCACGTTTGAATCTTGCCGTTTACG
>tRNA_Chr1_21306389_21306473_+
CCGACCTTAGCTCAGTTGGTAGAGCGGAGGACTGTAGTTGAAGCAGATAATCCTTAGGTCACTGGTTCGAATCCGGTAGGTCGGA
>tRNA_Chr1_21306849_21306933_+
CCGACCTTAGCTCAGTTGGTAGAGCGGAGGACTGTAGTAGACGCAGATTATCCTTAGGTCACTGGTTCGAATCCGGTAGGTCGGA
>tRNA_Chr1_21307592_21307675_+
GTGGACATGCCGGAGTGGTGTTATCGGGCATAACTAGAAATCATGTGGGCTTTGCCCGCGCAGGTTCGAATCATGCCGTTTACG
>tRNA_Chr1_21307928_21308012_+
CCGACCTTAGCTCTGTTGGTATAGCGGAGGACTGTAGTTGACGCAGATAATCCTTAGGTCACTGGTTCGAATTCGGTAGGTCGGA
>tRNA_Chr1_21308387_21308471_+
CCGACCTTAGCTCAGTTGGTAGAGCGGAGGACTGTAGTAGACGCAGATTATCCTTAGGTCACTGGTTCGAATCCGGTAGGTCGGA
>tRNA_Chr1_21883843_21883924_-
GTGGACGTGCCGGAGTGGTTATCGGGCATGACTAGAAATCATGTGGGCTTTGCCCGCGCAGGTTCGAATCCTGCCGTTCACG
>tRNA_Chr1_22040612_22040683_-
GGGCGTTTGGTCTAGTGGTATGATTCTCGCTTAGGGTGCGAGAGGTCCCGAGTTCAATTCTCGGAACGCCCC
>tRNA_Chr1_22313414_22313484_-
GCACCAGTGGTCTAGTGGTAGAATAGTACCCTGCCACGGTACAGACCCGGGTTCGATTCCCGGCTGGTGCA
>tRNA_Chr1_22394637_22394707_-
GCACCAGTGGTCTAGTGGTAGAATAGTACCCTGCCACGGTACAGACCCGGGTTCGATTCCCGGCTGGTGCA
>tRNA_Chr1_22397592_22397662_-
GCACCAGTGGTCTAGTGGTAGAATAGTACTCTGCCACGGTACAGACCCGGGTTCGATTCCCGGCTGGTGCA
>tRNA_Chr1_22428167_22428237_+
GCACCAGTGGTCTAGTGGTAGAATAGTACCCTGCCACGGTACAGACCCGGGTTCAATTCCCGGCTGGTGCA
>tRNA_Chr1_22477773_22477846_-
GACCGCATAGCGCAGTGGATTAGCGCGTCTGACTTCGGATCAGAAGGTCGTGGGTTCGACTCCCACTGTGGTCG
>tRNA_Chr1_22866758_22866829_-
GGATCCGTGGCGCAATGGTAGCGCGTCTGACTCCAGATCAGAAGGTTGCGTGTTCGATTCACGTCGGGTTCA
>tRNA_Chr1_22887090_22887169_+
GACAATTTGGCCGAGTGGTCTAAGGCGCCAGATTTAGGCTCTGGTCCGAAAGGGCGTGGGTTCAAATCCCACAGTTGTCA
>tRNA_Chr1_23559187_23559258_-
GGGCTCATAGCTCAGTGGTAGAGCATTCGACTGCAGATCGAGAGGTCACCGGTTCGAACCCGGTTGGGCCCT
>tRNA_Chr1_23667485_23667556_-
GCCCTTATAGCTCAGTGGTAGAGCGTCAGTCTTGTAAACTGAAGGTCCGTAGTTCGATCCTGCGTGAGGGCA
>tRNA_Chr1_23802553_23802636_+
GTCAGGATGGCCGAGTGGTCTAAGGCGCCAGACTCAAGTTCTGGTCTTCGAAAGAGGGCGTGGGTTCAAATCCCACTTCTGACA
>tRNA_Chr1_23933137_23933209_+
GGGGGTGTAGCTCATATGGTAGAGCGCTCGCTTCGCATGCGAGAGGCACGGGGTTCGATTCCCCGCACCTCCA
>tRNA_Chr1_24486992_24487073_-
GTGGACGTGCCGGAGTGGTTATCGGGCATGACTAGAAATCATGTGGGCTTTGCCCGCGCAGGTTCGAATCCTGCCGTTCACG
>tRNA_Chr1_25829654_25829725_+
GGGCATTTGGTCTAGTGGTATGATTCTCGCTTAGGGTGCGAGAGGTCCCGAGTTCAATTCTCGGAATGCCCC
>tRNA_Chr1_25886536_25886609_+
GGCCCATTAGCTCAGTTGGTTAGAGCGTCGTGCTAATAACGCGAAGGTCGCAGGTTCGAAACCTGCATGGGCCA
>tRNA_Chr1_25928196_25928268_+
GCGGGGATAGCTCAGTTGGGAGAGCGTGACACTGAAGATCTGAAGGTCGCGTGTTCGATCCACGCTCACCGCA
>tRNA_Chr1_25932077_25932149_-
GCGGGGATAGCTCAGTTGGGAGAGCGTCAGACTGAAGATCTGAAGGTCGCGTGTTCGATCCACGCTCACCGCA
>tRNA_Chr1_25941164_25941235_+
ATCAGAGTGGCGCAGCGGAAGCGTGGTGGGCCCATAACCCACAGGTCCCAGGATCGAAACCTGGCTCTGATA
>tRNA_Chr1_25989730_25989803_+
GGCCTATTAGCTCAGTTGGTTAGAGCGTCGTGCTAATAACGCGAAGGTCACAGGTTCGATCCCTGTATAGGCCA
>tRNA_Chr1_26049478_26049551_+
GCTGGAATAGCTCAGTTGGTTAGAGCGTGTGGCTGTTAACCACAAGGTCGGAGGTTCGACCCCTCCTTCTAGCG
>tRNA_Chr1_26382154_26382225_-
GGGCATTTGGTCTAGTGGTATGATTCTCGCTTAGGGTGCGAGAGGTCCGGAGTTCAATTCTCCGAATGCCCC
>tRNA_Chr1_26973389_26973459_+
GCACCAGTGGTCTAGTGGCATGATAGTACCCTGCCACGGTACAGACCCGGGTTCAATTCCCGGCTGGTGCA
>tRNA_Chr1_27393385_27393466_+
GTGGACGTGCCGGAGTGGTTATCGGGCATGACTAGAAATCATGTGGGCTTTGCCCGCGCAGGTTCGAATCCTGCCGTTCACG
>tRNA_Chr1_27788983_27789054_+
GTCGTTGTAGTATAGTGGTAAGTATTCCCGCCTGTCACGCGGGTGACCCGGGTTCGATCCCCGGCAACGGCG
>tRNA_Chr1_28020383_28020463_-
GTTGATATGGCCGAGTTGGTCTAAGGCGCCAGATTAAGGTTCTGGTCCGAAAGGGCGTGGGTTCAAATCCCACTGTCAACA
>tRNA_Chr1_28027960_28028040_+
GTCAAGATGGCCGAGTTGGTCTAAGGCGCCAGTTTCAGGTACTGGTCCGAAAGGGCGTGGGTTCAAATCCCACTCTTGACA
>tRNA_Chr1_28184532_28184603_+
GTCGTTGTAGTATAGTGGTAAGTATTCCCGCCTGTCACGCGGGTGACCCGGGTTCGATCCCCGGCAACGGCG
>tRNA_Chr1_28373489_28373561_-
TCCGTTGTAGTCTAGCTGGTCAGGATACTCGGCTCTCACCCGAGAGACCCGGGTTCGAGTCCCGGCAACGGAG
>tRNA_Chr1_28407984_28408056_+
TCCGTTGTAGTCTAGCTGGTCAGGATACTCGGCTCTCACCCGAGAGACCCGGGTTCGAGTCCCGGCAACGGAG
>tRNA_Chr1_28440889_28440960_+
GCCTCCGTAGCATAGTGGTATTGCGTTCGCTTCGTAAGCGAAAGGCCGCGAGTTCGATCCTCGCCGGGGGCT
>tRNA_Chr1_28519985_28520056_-
TCCGTTATCGTCCAGCGGTTAGGATATCTGGCTTTCACCCAGGAGACCCGGGTTCGATTCCCGGTAACGGAG
>tRNA_Chr1_28527767_28527838_+
GTCGTTGTAGTATAGTGGTAAGTATTCCCGCCTGTCACGCGGGTGACCCGGGTTCGATCCCCGGCAACGGCG
>tRNA_Chr1_28634692_28634773_+
GTCAATATGTCCGAGTGGTTAAGGAGATAGACTTGAAATCTATTGGGCTTCGCCCGCGCAGGTTCGAACCCTGCTGTTGACG
>tRNA_Chr1_28947554_28947625_-
GGTTCTATGGTGTAGTGGTTAGCACTCTGGACTTTGAATCCAGCGACCTGGGTTCGACTCCCGGTAGGACCT
>tRNA_Chr1_29002205_29002286_-
GTCGCTTTGGCCGAGTGGTTAAGGCGTGTGCCTGCTAAGTACATGGGCTCTGCCCGCGAGAGTTCGAATCTCTCAGGCGACG
>tRNA_Chr1_29143090_29143161_-
GGTTCTATGGTGTAGTGGTTAGCACTCTGGACTTTGAATCCAGCGACCTGGGTTCGACTCCCGGTAGGACCT
>tRNA_Chr1_29443926_29444010_-
GGGGTGGTGGCGCAGTTGGCTAGCGCGTAGGTCTCATAGCTACTGAGTGATCCTGAGGTCGAGAGTTCGAGCCTCTCTCACCCCA
>tRNA_Chr1_29804123_29804195_+
GACCGCGTGGCCTAATGGATAAGGCGCTCGCCTCCGGAGCGGGAGATTGTGGGTTCGAGTCCCACCGTGGTCG
>tRNA_Chr1_29833117_29833188_+
GCCGTCTTAGCTCAGTGGTAGAGCGCGTGGCTTTTAACCACGTGGCCGTGGGTTCGATCCCCACAGACGGCG
>tRNA_Chr1_29833718_29833789_+
GCCGTCTTAGCTCAGTGGTAGAGCGCGTGGCTTTTAACCACGTGGCCGTGGGTTCGATCCCCACAGACGGCG
>tRNA_Chr1_30083996_30084069_-
GACCGCATAGCGCAGTGGATTAGCGCGTTTGACTTCGGATCAAAAGGTCGTGGGTTCGACTCCCACTGTGGTCG
>tRNA_Chr1_30174007_30174085_-
GGATCCGTGGCGCAATGGTAGCGCGTCTGACTCCAGATCAGAAGGTTGCGTGTTCGATTCACGTCGGGTTCAAACCCCC
>tRNA_Chr1_30237784_30237865_+
GTGGACGTGCCGGAGTGGTTATCGGGCATGACTAGAAATCATGTGGGCTTTGCCCGCGCAGGTTCGAATCCTGCCGTTCACG
>tRNA_Chr2_102065_102138_+
GCTGGAATAGCTCAGTTGGTTAGAGCGTGTGGCTGTTAACCACAAGGTCGGAGGTTCGACCCCTCCTTCTAGCG
>tRNA_Chr2_706796_706868_+
GGGGATGTAGCTCAGATGGTAGAGCGCTCGCTTAGCATGCGAGAGGTACGGGGATCGATACCCCGCATCTCCA
>tRNA_Chr2_846855_846927_-
GGGGATGTAGCTCAGATGGTAGAGCGCTCGCTTAGCATGCGAGAGGTACGGGGATCGATACCCCGCATCTCCA
>tRNA_Chr2_1054718_1054790_-
GGGGATGTAGCTCAAATGGTAGAGCGCTCGCTTTGCATGCGAGAGGCACGGGGTTCGATCCCCCGCATCTCCA
>tRNA_Chr2_1113984_1114055_-
GCCTCCGTAGCATAGTGGTATTGCGTTCGCTTCGTAAGCGAAAGGTCGTGAGTTCGATCCTCACCGTAGGCT
>tRNA_Chr2_1123390_1123461_-
GCCTCTGTAGCATAGTGGTATTGCGTTCGCTTCGTAAGCGAAAGGCCGCGAGTTCGATCCTCGCCGGAGGCT
>tRNA_Chr2_1154385_1154457_+
GGTGCTGTGGTGTAGTGGTTATCACGTTTGCCTTACACGCAAAAGGTCTCCAGTTCGATCCTGGGCAGCACCA
>tRNA_Chr2_3255832_3255905_-
GGGATTGTAGTTCAATCGGTCAGAGCACCGCCCTGTCAAGGCGGAAGCTGCGGGTTCGAGCCCCGTCAGTCCCG
>tRNA_Chr2_3268801_3268879_+
AGTGGTTCACAGGTAGCTCAGATGGTTAGAGCAAAGGACTGTAAATCCTTGTGTTAGTGGTTCGATTCCACAACCACTT
>tRNA_Chr2_3276440_3276511_+
TGGAGTATAGCCAAGTGGTAAGGCACCGGTTTTTGGTACCGGCATGCAAAGGTTCGAATCCTTTTACTCCAG
>tRNA_Chr2_3280863_3280936_+
GCGCTCTTAGTTCAGTTCGGTAGAACGTGGGTCTCCAAAACCCAATGTCGTAGGTTCAAATCCTACAGAGCGTG
>tRNA_Chr2_3303244_3303315_-
GTCCCTTTCGTCCAGTGGTTAGGACATCGTCTTTTCATGTCGAAGACACGGGTTCGATTCCCGTAAGGGATA
>tRNA_Chr2_3303354_3303428_-
AAGTGGTTCAGCTCAGCTGGTTAGAGCAAAGGACTGTAAATCCTTGTGTCAGTGGTTCGAATCCACAACCACTTC
>tRNA_Chr2_3303735_3303822_-
GGAGGGATGGCTGAGTGGCTTAAGGCATTGGTTTGCTAAATCGACATACAAGAAGATTGTATCATGGGTTCGAATCCCATTTCCTCCG
>tRNA_Chr2_3328670_3328742_-
ACCTACTTGACTCAGCGGTTAGAGTATCGCTTTCATACGGCGAGAGTCATTGGTTCAAATCCAATAGTAGGTA
>tRNA_Chr2_3332685_3332759_+
GGGAGAGTGGTCAAAAGCGGCAGACTGTAAATCTGTTGAAGTTTTTCTACGTAGGTTCGAATCCTGCCTCTCCCA
>tRNA_Chr2_3369354_3369440_+
GGATGGATGTCTGAGCGGTTGAAAGAGTCGGTCTTGAAAACCGAAGTATTTCTAGGAATACCGGGGGTTCGAATCCCTCTCCATCCG
>tRNA_Chr2_3383397_3383477_-
GGGCTTATAGTTTAATTGGTTGAAACGTACCGCTCATAACGGTTATATTGTAGGTTCGAGCCCTACTAAGCCTACCACCCC
>tRNA_Chr2_3437584_3437652_+
AGGTAGTAGCTCTGGTAGAGCGAGGGACTGAAAATCCTTCTGTCTGCGGTTCGAATCCGGACTCACTTC
>tRNA_Chr2_3444363_3444434_-
GCGGAAATAGCTTAATGGTAGAGCATAGCCTTGCCAAGGCTAAGGTTGAGGGTTCAAGTCCCTCCTTCCGCT
>tRNA_Chr2_3452977_3453063_+
GGAGAGATGGCCGAGTGGTTTAAGGCGTAGCATTGGAACTGCTATGTAGGCTTTTGTTTACCGAGGGTTCGAATCCCTCTCTTTCCG
>tRNA_Chr2_3462078_3462151_+
AGCGGGGTAGAGGAATTGGTCAACTCATCAGGCTCATGACCTGAAGATTACAGGTTCGAATCCTGTCCCCGCAT
>tRNA_Chr2_3489589_3489657_+
AGGTAGTAGCTCTGGTAGAGTGCAGGACTGTAAATCCTTCTGTGAGCGGTTCGAATCCGCAATCACTTA
>tRNA_Chr2_3494382_3494469_+
GGAGGGATGGCTGAGTGGCTTAAGGCATTGGTTTGCTAAATCGACATACAAGAAGATTGTATCATGGGTTCGAATCCCATTTCCTCCG
>tRNA_Chr2_3494776_3494850_+
AAGTGGTTCAGCTCAGCTGGTTAGAGCAAAGGACTGTAAATCCTTGTGTCAGTGGTTCGAATCCACAACCACTTC
>tRNA_Chr2_3495012_3495086_+
CGAGGTGTAGCGCAGTCTGGTCAGCGCATCTGTTTTGGGTACAGAGGGCCATAGGTTCGAATCCTGTCACCTTGA
>tRNA_Chr2_3495442_3495512_+
GGCTAGGTAACATAATGGAAATGTATCGGACTGCAAATCCTGTAATGACGGTTCGACTCCGTCCTTGGCCT
>tRNA_Chr2_3496440_3496511_+
TCCTCAGTAGCTCAGTGGTAGAGCGGTCGGCTGTTAACTGATTGGTCGTAGGTTCAAATCCTACTTGGGGAG
>tRNA_Chr2_3497358_3497440_+
GGGAGAGTGGCCGAGTGGTCAAAAGCGGCAGACTGTAAATCTGTTGAAGTTTTTCTACGTAGGTTCGAATCCTGCCTCTCCCA
>tRNA_Chr2_3503522_3503608_+
GGATGGATGTCTGAGCGGTTGAAAGAGTCGGTCTTGAAAACCGAAGTATTTCTAGGAATACCGGGGGTTCGAATCCCTCTCCATCCG
>tRNA_Chr2_6946791_6946879_-
CCGACCTTAGCTCAGTTGGTAGAGCGGAAGACTGTAGTTGTTTAAAACAGATAATCTTTAGGTCGCTGGTTCGATTCCGGCAGGTCGGA
>tRNA_Chr2_7039094_7039165_+
GGTTCTATGGTCTAGCGGTTAGGACATTGGACTCTGAATCCAGTAACCCGAGTTCAATTCTCGGTAGAACCT
>tRNA_Chr2_7742712_7742785_+
GGCCCATTAGCTCAGTTGGTTAGAGCGTCGTGCTAATAACGCGAAGGTCGCAGGTTCGAAACCTGCATGGGCCA
>tRNA_Chr2_7955677_7955750_-
GCTGGAGTAGCTCAGTTGGTTAGAGCGTGTGGCTGTTAACCACAAGGTCAGAGGTTCGACCCCTCTCTCTAGCG
>tRNA_Chr2_9137356_9137427_+
GGGTGTTTGGTCTAGTGGTATGATTCTCGCTTCGGGTGCGAGAGGTCCCGAGTTCGATTCTCGGAACACCCC
>tRNA_Chr2_9234193_9234276_-
CCGACCTTAGCTCAGTTGGTAGAGCGGAAGACTGTAGTAGTTGCTGTGATCTTTAGGTCGCTGGTTCGATTCCGGCAGGTCGGA
>tRNA_Chr2_9266809_9266889_-
GTTGATATGGCCGAGTTGGTCTAAGGCGCCAGATTAAGGTTCTGGTCCGAAAGGGCGTGGGTTCAAATCCCACTGTCAACA
>tRNA_Chr2_9270663_9270734_-
GGTTCTATGGTCTAGCGGTTAGGACATTGGACTCTGAATCCAGTAACCCGAGTTCAATTCTCGGTAGAACCT
>tRNA_Chr2_9393670_9393743_+
GTCTGGGTGGTGTAGTCGGTTATCACGCTAGTCTCACACACTAGAGGTCCCCGGTTCGAACCCGGGCTCAGACA
>tRNA_Chr2_9449809_9449882_-
GGCCTATTAGCTCAGTTGGTTAGAGCGTCGTGCTAATAACGCGAAGGTCACAGGTTCGATCCCTGTATAGGCCA
>tRNA_Chr2_9465581_9465653_-
GACTCCATGGCCCAATGGATAAGGCGCTGGTCTACGAAACCAGAGACTCTGGGTTCGATCCCCAGTGGAGTCG
>tRNA_Chr2_9502280_9502353_+
GGCCTATTAGCTCAGTTGGTTAGAGCGTCGTGCTAATAACGCGAAGGTCACAGGTTCGATCCCTGTATAGGCCA
>tRNA_Chr2_9591027_9591099_+
GGGGGTGTAGCTCATATGGTAGAGCGCTCGTTTCGCATGCGAGAGGCACGGGGTTCGATTCCCCGCACCTCCA
>tRNA_Chr2_9803217_9803288_-
ATCAGAGTGGCGCAGCGGAAGCGTGGTGGGCCCATAACCCACAGGTCCCAGGATCGAAACCTGGCTCTGATA
>tRNA_Chr2_10059446_10059517_-
ATCAGAGTGGCGCAGCGGAAGCGTGGTGGGCCCATAACCCACAGGTCCCAGGATCGAAACCTGGCTCTGATA
>tRNA_Chr2_10373576_10373648_+
GACTCTGTGGCCCAATGGATAAGGCGCTGGTCTACGAAACCAGAGATTCTGGGTTCGATCCCCAGCAGAGTCG
>tRNA_Chr2_10813839_10813911_+
GCACCCATGGCCTAATGGATAAGGCGCTTGACTTCTAATCAAGCGATTGTGGGTTCGAATCCCACTGGGTGTG
>tRNA_Chr2_11115679_11115759_-
GTTGATATGGCCGAGTTGGTCTAAGGCGCCAGATTAAGGTTCTGGTCCGAAAGGGCGTGGGTTCAAATCCCACTGTCAACA
>tRNA_Chr2_11774852_11774923_-
GCCGTCTTAGCTCAGTGGTAGAGCGCGTGGCTTTTAACCACGTGGCCGTGGGTTCGATCCCCACAGACGGCG
>tRNA_Chr2_11864154_11864225_-
GCGTCTGTAGTCCAACGGTTAGGATAATTGCCTTCCAAGCAATAGACCCGGGTTCGACTCCCGGCAGACGCA
>tRNA_Chr2_12329003_12329074_+
GGGTCCTTAGCTCAGTGGTAGAGCAATTGACTGCAGATCAATAGGTCACCGGTTCGAATCCGGTAGGGCCCT
>tRNA_Chr2_12339751_12339822_+
GTGGCTGTAGTTTAGTGGTTAGAATCCCACGTTGTGGCCGTGGGGACCTGGGCTCGAATCCCAGCAGCCACA
>tRNA_Chr2_12471773_12471844_-
GCGTCTGTAGTCCAACGGTTAGGATAATTGCCTTCCAAGCAATAGACCCGGGTTCGACTCCCGGCAGACGCA
>tRNA_Chr2_12638156_12638228_-
GGTGCTGTGGTGTAGTGGTTATCACGTTTGCCTTACACGCAAAAGGTCTCCAGTTCGATCCTGGGCAGCACCA
>tRNA_Chr2_12881591_12881661_+
GCACCAGTGGTCTAGTGGTAGAATAGTACCCTGCCACGGTACAGACCCGGGTTCGATTCCCGGCTGGTGCA
>tRNA_Chr2_12882734_12882804_+
GCACCAGTGGTCTAGTGGTAGAATAGTACCCTGCCACGGTACAGACCCGGGTTCGATTCCCGGCTGGTGCA
>tRNA_Chr2_12975948_12976018_-
GCACCAGTGGTCTAGTGGTAGAATAGTACCCTGCCACGGTACAGACCCGGGTTCGATTCCCGGCTGGTGCA
>tRNA_Chr2_13137236_13137308_-
GGGGATGTAGCTCAAATGGTAGAGCGCTCGCTTAGCATGCGAGAGGTACGGGGATCGATACCCCGCATCTCCA
>tRNA_Chr2_13651274_13651348_+
GCTGGAATAGCTCAGTAGGTTTAGAGCGTGTGGCTGTTAACCTCAAGGTCGGAGGTTCGACCCCTCCTTTCAGCG
>tRNA_Chr2_14047342_14047426_-
GGGGTGGTGGCGCAGTTGGCTAGCGCGTAGGTCTCATAGCTACTGAGTGATCCTGAGGTCGAGAGTTCGAGCCTCTCTCACCCCA
>tRNA_Chr2_14243131_14243202_+
GTCGTTGTAGTATAGTGGTAAGTATTCCCGCCTGTCACGCGGGTGACCCGGGTTCGATCCCCGGCAAAGGCG
>tRNA_Chr2_14244699_14244770_+
GTCGTTGTAGTATAGTGGTAAGTATTCCCGCCTGTCACGCGGGTGACCCGGGTTCGATCCCCGGCAACGGCG
>tRNA_Chr2_14350386_14350457_+
GGGCATTTGGTCTAGTGGTATGATTCTCGCTTTGGGTGCGAGAGGTCCCGAGTTCGATTCTCGGAATGCCCC
>tRNA_Chr2_14351359_14351430_+
GGGCATTTGGTCTAGTGGTATGATTCTCGCTTTGGGTGCGAGAGGTCCCGAGTTCGATTCTCGGAATGCCCC
>tRNA_Chr2_14352191_14352262_+
GGGCATTTGGTCTAGTGGTATGATTCTCGCTTTGGGTGCGAGAGGTCCCGAGTTCGATTCTCGGAATGCCCC
>tRNA_Chr2_14353143_14353214_+
GGGCATTTGGTCTAGTGGTATGATTCTCGCTTAGGGTGCGAGAGGTCCCGAGTTCAATTCTCGGAATGCCCC
>tRNA_Chr2_14353656_14353727_+
GGGCATTTGGTCTAGTGGTATGATTCTCGCTTTGGGTGCGAGAGGTCCCGAGTTCGATTCTCGGAATGCCCC
>tRNA_Chr2_14354098_14354169_+
GGGCATTTGGTCTAGTGGTATGATTCTCGCTTTGGGTGCGAGAGGTCCCGAGTTCGATTCTCGGAATGCCCC
>tRNA_Chr2_14355137_14355208_+
GGGCATTTGGTCTAGTGGTATGATTCTCGCTTCGGGTGCGAGGGGTCCCGAGTTCGATTCTCGGAATGCCCC
>tRNA_Chr2_14356055_14356126_+
GGGCATTTGGTCTAGTGGTATGATTCTCGCTTAGGGTGCGAGAGGTCCCGAGTTCAATTCTCGGAATGCCCC
>tRNA_Chr2_14356521_14356592_+
GGGCATTTGGTCTAGTGGTATGATTCTCGCTTTGGGTGCGAGAGGTCCCGAGTTCGATTCTCGGAATGCCCC
>tRNA_Chr2_14743475_14743548_-
GCTTTCATAGCTCAGTTGGTTAGAGCACCCGTTTAGTAAGCGGGAGGTCTTGAGTTCAACTCTCAATGAAAGCA
>tRNA_Chr2_14750064_14750134_+
CTTAGGATGGCCGAGTGGACACAAGTTCTGGTCCTCGTAAGAGGGTGTGGGTTCAAACCCCACTTCTGACA
>tRNA_Chr2_14840607_14840691_+
GGGGTGGTGGCGCAGTTGGCTAGCGCGTAGGTCTCATAGCTACTGAGTGATCCTGAGGTCGAGAGTTCGAGCCTCTCTCACCCCA
>tRNA_Chr2_15168862_15168935_+
GCTGGAATAGCTCAGTTGGTTAGAGCGTGTGGCTGTTAACCACAAGGTCGGAGGTTCGACCCCTCCTTCTAGCG
>tRNA_Chr2_15169578_15169657_+
GACAATTTGGCCGAGTGGTCTAAGGCGCCAGATTTAGGCTCTGGTCCGAAAGGGCGTGGGTTCAAATCCCACAGTTGTCA
>tRNA_Chr2_15208355_15208438_-
CCGACCTTAGCTCAGTTGGTAGAGCGGAAGACTGTAGTAGTTGCTGTAATCTTTAGGTCGCTGGTTCGATTCCGGCAGGTCGGA
>tRNA_Chr2_15320234_15320316_+
GCAGGTTTGCCCGAGTGGTTAAGGGGGAAGACTTAAGTTCTTCTGCACATAAGTGCGCGTGGGTTCGAACCCCACAGCCTGCA
>tRNA_Chr2_15320385_15320467_-
GCAGGTTTGCCCGAGTGGTTAAGGGGGAAGACTTAAGTTCTTCTGCACATAAGTGCGCGTGGGTTCGAACCCCACAGCCTGCA
>tRNA_Chr2_15346160_15346232_+
GCGCCCGTGGCCTAATGGATAAGGCGTTTGACTTCTAATCAAACGATTGTGGGTTCGAGTCCCACCGGGCGTG
>tRNA_Chr2_15470162_15470245_-
CCGACCTTAGCTCAGTTGGTAGAGCGGAAGACTGTAGTAGTAGCTGTAATCTTTAGGTCGCTGGTTCGATTCCGGCAGGTCGGA
>tRNA_Chr2_15916817_15916889_+
TCCGTTGTAGTCTAGCTGGTTAGGATACTCGGCTCTCACCCGAGAGACCCGGGTTCGAGTCCCGGCAACGGAG
>tRNA_Chr2_16518564_16518635_-
GAGCCTATAGCTCAGTGGTAGAGCAATTGACTGCAGATCAATAGGTCACCGGTTCGAATCCGGTTGGGCTCT
>tRNA_Chr2_16518769_16518840_+
GAGCCTATAGCTCAGTGGTAGAGCAATTGACTGCAGATCAATAGGTCACCGGTTCGAATCCGGTTGGGCTCT
>tRNA_Chr2_16639780_16639851_-
GTCGTTGTAGTATAGTGGTAAGTATTCCCGCCTGTCACGCGGGTGACCCGGGTTCGATCCCCGGCAACGGCG
>tRNA_Chr2_17538703_17538784_-
GTCGCTTTGGCCGAGTGGTTAAGGCGTTTGCCTGCTAAGTAAATGGGGTTTCCCCGCGAGAGTTCGAATCTCTCAGGCGACG
>tRNA_Chr2_17660778_17660848_+
GCACCAGTGGTCTAGTGGTAGAATAGTACCCTGCCACGGTACAGACCCGGGTTCAATTCCCGGCTGGTGCA
>tRNA_Chr2_17873690_17873762_+
GACTTCATGGCCCAATGGATAAGGCGCTGGTCTACGAAACCAGAGATTCTGGGTTCGATCCCCAGTGAAGTCG
>tRNA_Chr2_17995573_17995644_-
GCCCGTATAGCTCAGTGGTAGAGCGTCAGTCTTGTAAACTGAAGGTCCGTAGTTCTATCCTGCGTGTGGGCA
>tRNA_Chr2_18309977_18310058_-
GTCGCTTTGGCCGAGTGGTTAAGGCGTGTGCCTGCTAAGTACATGGGGTTTCCCCGCGAGAGTTCGAATCTCTCAGGCGACG
>tRNA_Chr2_18569911_18569983_+
GCACCCGTGGCCTAATGGATAAGGCGTTTGACTTCTAATCAAGCGATTGTGGGTTCGAGTCCCACCGGGTGTG
>tRNA_Chr2_18703678_18703750_+
GCCCGTCTAGCTCAGTTGGTAGAGCGCAAGGCTCTTAACCTTGTGGTCGTGGGTTCGAGCCCCACGGTGGGCG
>tRNA_Chr2_18956641_18956713_+
TCCGTTGTAGTCTAGCTGGTCAGGATACTCGGCTCTCACCCGAGAGACCCGGGTTCGAGTCCCGGCAACGGAG
>tRNA_Chr2_19344427_19344499_+
GGGGATGTAGCTCAAATGGTAGAGCGCTCGCTTTGCATGCGAGAGGCACGGGGTTCGATCCCCCGCATCTCCA
>tRNA_Chr2_19559855_19559925_-
GCGCATCTGGTGTAGTGGTATCATAGTACCCTCCCACGGTACTGACCAGGGTTCGATTCCCTGGATGCGCA
>tRNA_Chr3_259634_259705_+
GGGCATTTGGTCTAGTGGTATGATTCTCGCTTAGGGTGCGAGAGGTCCCGAGTTCAATTCTCGGAATGCCCC
>tRNA_Chr3_469660_469733_+
GGCCCATTAGCTCAGTTGGTTAGAGCGTCGTGCTAATAACGCGAAGGTCGCAGGTTCGAAACCTGCATGGGCCA
>tRNA_Chr3_476802_476873_+
GTCGTTGTAGTATAGTGGTAAGTATTCCCGCCTGTCACGCGGGTGACCCGGGTTCGATCCCCGGCAACGGCG
>tRNA_Chr3_586086_586167_+
GTGGACGTGCCGGAGTGGTTATCGGGCATGACTAGAAATCATGTGGGCTCTGCCCGCGCAGGTTCGAATCCTGCCGTTCACG
>tRNA_Chr3_981969_982040_+
GGATCCGTGGCGCAATGGTAGCGCGTCTGACTCCAGATCAGAAGGTTGCGTGTTCGATTCACGTCGGGTTCA
>tRNA_Chr3_984099_984170_+
GGATCCGTGGCGCAATGGTAGCGCGTCTGACTCCAGATCAGAAGGTTGCGTGTTCGATTCACGTCGGGTTCA
>tRNA_Chr3_1220229_1220301_+
GTTTGCGTGGCCTAATGGATAAGGCGCTCGCCTCCGAAGCGGGAGATTGTGGGTTCGAATCCCATCGCGAACG
>tRNA_Chr3_1601338_1601409_-
TCCGTTGTCGTCCAGCGGTTAGGATATCTGGCTTTCACCCAGGAGACCCGGGTTCGATTCCCGGCAACGGAG
>tRNA_Chr3_1707738_1707809_-
GGGTGTTTGGTCTAGTGGTATGATTCGCGCTTCGGGTGCGCGAGGTCCCGAGTTCGATTCTCGGAACACCCC
>tRNA_Chr3_1738791_1738864_+
GCTCCCGTAGCTCAGTTGGTTAGAGCGTTGGTCTTATGAGCCGAAGGTCGCGGGTTCGAGCCCCGCCGGAAGCA
>tRNA_Chr3_1843324_1843394_-
GCACCAGTGGTCTAGTGGTAGAATAGAACCCTGCCACGGTACAGACCCGGGTTCGATTCCCGGCTGGTGCA
>tRNA_Chr3_1920033_1920104_-
GGGCATTTGGTCTAGTGGTATGATTCTCGCTTTGGGTGCGAGAGGTCCCGAGTTCGATTCTCGGAATGCCCC
>tRNA_Chr3_2104956_2105027_-
GTGGCTGTAGTTTAGTGGTAAGAATTCCACGTTGTGGCCGTGGAGACCTGGGCTCGAATCCCAGCAGCCACA
>tRNA_Chr3_2222246_2222318_+
GGTGCTGTGGTGTAGTGGTTATCACGTTTGCCTTACACGCAAAAGGTCTCCAGTTCGATCCTGGGCAGCACCA
>tRNA_Chr3_2232465_2232550_-
GGGGTGGTGGCGCAGTTGGCTAGCGCGTAGGTCTCATAGCTATCTGAGTAATCCTGAGGTCGAGAGTTCGAGCCTCTCTCACCCCA
>tRNA_Chr3_2253675_2253756_-
GTCAATATGTCCGAGTGGTTAAGGAGACAGACTTGAAATCTGTTGGGCTTCGCCCGCGCAGGTTCGAACCCTGCTGTTGACG
>tRNA_Chr3_2285602_2285673_+
GCCGTCTTAGCTCAGCGGTAGAGCGCGTGGCTTTTAACCACGTGGCCGTGGGTTCGATCCCCACAGACGGCG
>tRNA_Chr3_2918413_2918486_-
GACCGCATAGCGCAGTGGATTAGCGCGTTTGACTTCGGATCAAAAGGTCGTGGGTTCGACTCCCACTGTGGTCG
>tRNA_Chr3_2944612_2944693_+
GTCAATATGTCCGAGTGGTTAAGGAGATTGACTCGAAATCAATTGGGCTTTGCCCGCGCAGGTTCGAATCCTGCTGTTGACG
>tRNA_Chr3_2945696_2945777_-
GTCGATATGTCCGAGTGGTTAAGGAGATAGACTTGAAATCTATTGGGCTTCGCCCGCGCAGGTTCGAACCCTGCTGTCGACG
>tRNA_Chr3_3090544_3090626_+
GCAGGTTTGCCCGAGAGGTTAAGGGGGAAGACTTAAGTTCTTCTGCACATAAGTGCGCGTGGGTTCGAACCCCACAGCCTGCA
>tRNA_Chr3_3096216_3096288_+
GCACCCGTGGCCTAATGGATAAGGCGTTTGACTTCTAATCAAACGATTGTGGGTTCGAGTCCCACCGGGTGTG
>tRNA_Chr3_3238367_3238456_-
CCGACCTTAGCTCAGTTGGTAGAGCGGAAGACTGTAATGGGTAATTCCAAAGAAATCTTTAGGTCGCTGGTTCGATTCCGGCAGGTTGAA
>tRNA_Chr3_3535146_3535218_+
GCGCCTGTAGCTCAGTGGATAGAGCGTCTGTTTCCTAAGCAGAAGGTCGTAGGTTCGACCCCTACCTGGCGCG
>tRNA_Chr3_3575844_3575917_+
GTCTGGGTAGTGTAGTCGGTTATCACGCTAGTCTCACACACTAGAGGTCCCCGGTTCGAACCCGGGCTCAGACA
>tRNA_Chr3_3622692_3622763_-
GGGTGTTTGGTCTAGTGGTATGATTCTCGCTTCGGGTGCGAGAGGTCCCGAGTTCGATTCTCGGAACACCCC
>tRNA_Chr3_3942006_3942077_+
GCCGTCTTAGCTCAGTGGTAGAGCGCGTGGCTTTTAACCACGTGGCCGTGGGTTCGATCCCCACAGACGGCG
>tRNA_Chr3_3995097_3995169_-
GATCCCATAGCGGAGTGGATATCGCGTTAGACTCCGAATCTAAAGGTCGTGGGTTCGATTCCCACTGGGATCA
>tRNA_Chr3_4254528_4254608_+
GTTGATATGGCCGAGTTGGTCTAAGGCGCCAGATTAAGGTTCTGGTCCGAAAGGGCGTGGGTTCAAATCCCACTGTCAACA
>tRNA_Chr3_4330772_4330843_+
GTCGTTGTAGTATAGTGGTAAGTATTCCCGCCTGTCACGCGGGTGACCCGGGTTCGATCCCCGGCAACGGCG
>tRNA_Chr3_4998141_4998212_+
GGGTCCTTAGCTCAGTGGTAGAGCATTTGACTGCAGATCAAGAGGTCACCGGTTCGAACCCGGTAGGGCCCT
>tRNA_Chr3_5068294_5068367_-
GGTCCCGTAGCTCAGTTGGTTAGAGCGTTGGTCTTATGAGCCGAAGGTCGCGGGTTCGAGCCCCGCCGGGACCA
>tRNA_Chr3_5275149_5275221_+
GCGGGGATAGCTCAGTTGGGAGAGCGTCAGACTGAAGATCTGAAGGTCGCGTGTTCGATCCACGCTCACCGCA
>tRNA_Chr3_5632852_5632924_+
GCCCGTCTAGCTCAGTTGGTAGAGCGCAAGGCTCTTAACCTTGTGGTCGTGGGTTCGAACCCCACGGTGGGCG
>tRNA_Chr3_6483940_6484013_-
GCTCTCGTAGCTCAGTTGGTTAGAGCACCCGTTTAGTAAGCGGGAGGTCTTGAGTTCAACTCTCAACGAGAGCA
>tRNA_Chr3_6540631_6540715_+
CCGACCTTAGCTCAGTTGGTAGAGCGGAAGACTGTAGGCGTTGCAGATAATCTTTAGGTCGCTGGTTCGATTCCGGCAGGTCGGA
>tRNA_Chr3_6663708_6663780_+
GCGCCTGTAGCTCAGTGGATAGAGCGTCTGTTTCCTAAGCAGAAGGTCGTAGGTTCGACCCCTACCTGGCGCG
>tRNA_Chr3_7224218_7224290_-
GGTTCCATGGCCCAATGGATAAGGCGCTGGTCTACGAAACCAGAGATTCTGGGTTCGATCCCCAGTGGAATCG
>tRNA_Chr3_7319577_7319658_-
GTCGCTTTGGCCGAGTGGTTAAGGCGTGTGCCTGCTAAGTACATGGGATTTTCCCGCGAGAGTTCGAATCTCTCAGGCGACG
>tRNA_Chr3_7567394_7567465_-
GGGCGTTTGGTCTAGTGGTATGATTCTCGCTTAGGGTGCGAGAGGTCCCGAGTTCAATTCTCGGAACGCCCC
>tRNA_Chr3_9372374_9372447_-
GGCCTATTAGCTCAGTTGGTTAGAGCGTCGTGCTAATAACGCGAAGGTCACAGGTTCGATCCCTGTATAGGCCA
>tRNA_Chr3_9839184_9839257_+
GTCTGGGTGGTGTAGTCGGTTATCACGCTAGTCTCACACACTAGAGGTCCCCGGTTCGAACCCGGGCTCAGACA
>tRNA_Chr3_10210328_10210399_+
GTCGTTGTAGTATAGTGGTAAGTATTCCCGCCTGTCACGCGGGTGACCCGGGTTCGATCCCCGGCAACGGCG
>tRNA_Chr3_10318262_10318333_+
GGGCGTTTGGTCTAGTGGTATGATTCTCGCTTTGGGTGCGAGAGGTCCCGAGTTCGATTCTCGGAACGCCCC
>tRNA_Chr3_10324639_10324710_+
GGGCGTTTGGTCTAGTGGTATGATTCTCGCTTTGGGTGCGAGAGGTCCCGAGTTCGATTCTCGGAACGCCCC
>tRNA_Chr3_10752431_10752503_+
GGGGATGTAGCTCAGATGGTAGAGCGCTCGCTTAGCATGCGAGAGGTACGGGGATCGATACCCCGCATCTCCA
>tRNA_Chr3_10759393_10759465_-
GGGGATGTAGCTCAGATGGTAGAGCGCTCGCTTAGCATGCGAGAGGTACGGGGATCGATACCCCGCATCTCCA
>tRNA_Chr3_11075578_11075649_+
GGGCATTTGGTCTAGTGGTATGATTCTCGCTTAGGGTGCGAGAGGTCCCGAGTTCAATTCTCGGAATGCCCC
>tRNA_Chr3_11959167_11959239_+
GCCCGTCTAGCTCAGTTGGTAGAGCGCAAGGCTCTTAACCTTGTGGTCGTGGGTTCGAGCCCCACGGTGGGCG
>tRNA_Chr3_16427041_16427112_-
GCGTCTGTAGTCCAACGGTTAGGATAATTGCCTTCCAAGCAATAGACCCGGGTTCGACTCCCGGCAGACGCA
>tRNA_Chr3_16885891_16885964_+
GGTTTCGTGGTGTAGTTGGTTATCACGTCAGTCTAACACACTGAAGGTCTCCGGTTCGAACCCGGGCGAAGCCA
>tRNA_Chr3_16891639_16891712_+
GGTTTCGTGGTGTAGTTGGTTATCACGTCAGTCTAACACACTAAAGGTCTCCGGTTCGAACCCGGGCGAAGCCA
>tRNA_Chr3_16894163_16894236_+
GGTTTCGTGGTGTAGTTGGTTATCACGTCAGTCTAACACACTGAAGGTCTCCGGTTCGAACCCGGGCGAAGCCA
>tRNA_Chr3_17149752_17149823_+
GCGTCTGTAGTCCAACGGTTAGGATAATTGCCTTCCAAGCAATAGACCCGGGTTCGACTCCCGGCAGACGCA
>tRNA_Chr3_17264580_17264661_+
GTGGGCGTGCCGGAGTGGTTATCGGGCATGACTAGAAATCATGTGGGCTTTGCCCGCGCAGGTTCGAATCCTGCCGCTCACG
>tRNA_Chr3_17894411_17894482_+
GCCCTTATAGCTCAGTGGTAGAGCGTCAGTCTTGTAAACTGAAGGTCCGTAGTTCGATCCTGCGTGAGGGCA
>tRNA_Chr3_17974591_17974676_-
CCGACCTTAGCTCAGTTGGTAGAGCGGAAGACTGTAGTCTGTGACAGCAAATCTTTAGGTCGCTGGTTCGATTCCGGCAGGTCGGA
>tRNA_Chr3_18069078_18069149_+
GGTTCTATGGTGTAGTGGTTAGCACTCTGGACTTTGAATCCAGCGACCTGGGTTCGACTCCCGGTAGGACCT
>tRNA_Chr3_18507812_18507885_+
GGTTTCGTGGTGTAGTTGGTTATCACGTCAGTCTAACACACTGAAGGTCTCCGGTTCGAACCCGGGCGAAGCCA
>tRNA_Chr3_18744808_18744879_-
TCCGTTATCGTCCAGCGGTTAGGATATCTGGCTTTCACCCAGGAGACCCGGGTTCGATTCCCGGTAACGGAG
>tRNA_Chr3_18826040_18826111_+
TCCATTGTCGTCCAGCGGTTAGGATATCTGGCTTTCACCCAGGAGACCCGGGTTCGATTCCCGGCAATGGAG
>tRNA_Chr3_18896871_18896943_+
GGTGCTGTGGTGTAGTGGTTATCACGTTTGCCTTACACGCAAAAGGTCTCCAGTTCGACCCTGGGCAGCACCA
>tRNA_Chr3_18917433_18917506_+
GCTGGAATAGCTCAGTTGGTTAGAGCGTGTGGCTGTTAACCACAAGGTCGGAGGTTCGACCCCTCCTTCTAGCG
>tRNA_Chr3_18997643_18997715_-
TCCGTCGTAGTCTAGCTGGTTAGGATACTCGGCTCTCACCCGAGAGACCCGGGTTCGAGTCCCGGCGACGGAG
>tRNA_Chr3_19033393_19033464_-
GTCGTTGTAGTATAGTGGTAAGTATTCCCGCCTGTCACGCGGGTGACCCGGGTTCGATCCCCGGCAACGGCG
>tRNA_Chr3_19392674_19392745_-
GGGCATTTGGTCTAGTGGTATGATTCTCGCTTAGGGTGCGAGAGGTCCCGAGTTCAATTCTCGGAATGCCCC
>tRNA_Chr3_19409368_19409439_-
GGGTCCATAGCTCAGTGGTAGAGCATTTGACTGCAGATCAAGAGGTCACCGGTTCGAACCCGGTTGGGCCCT
>tRNA_Chr3_19500988_19501067_+
GACAGTTTGGCCGAGTGGTCTAAGGCGCCAGATTTAGGCTCTGGTCCGAAAGGGCGTGGGTTCAAATCCCACAGCTGTCA
>tRNA_Chr3_19555036_19555107_+
GTCGTTGTAGTATAGTGGTAAGTATTCCCGCCTGTCACGCGGGTGACCCGGGTTCGATCCCCGGCAACGGCG
>tRNA_Chr3_19637128_19637210_+
GCAGGTTTGCCCGAGAGGTTAAGGGGGAAGACTTAAGTTCTTCTGCACATAAGTGCGCGTGGGTTCGAACCCCACAGCCTGCA
>tRNA_Chr3_19924377_19924448_+
GCCGTCTTAGCTCAGTGGTAGAGCGCGTGGCTTTTAACCACGTGGCCGTGGGTTCGATCCCCACAGACGGCG
>tRNA_Chr3_19984941_19985011_+
GCACCAGTGGTCTAGTGGTAGAATAGTACCCTGCCACGGTACAGACCCGGGTTCGATTCCCGGCTGGTGCA
>tRNA_Chr3_20693686_20693757_+
ATCAGAGTGGCGCAGCGGAAGCGTGGTGGGCCCATAACCCACAGGTCCCAAGATCGAAACTTGGCTCTGATA
>tRNA_Chr3_20709173_20709244_+
ATCAAAGTGGTGCAGCGGAAGCGTGATGGGCCCATAACCCACAGGTCACAGGATCGAAACCTGTCTTTGATA
>tRNA_Chr3_20813517_20813589_-
GCCCGTCTAGCTCAGTTGGTAGAGCGCAAGGCTCTTAACCTTGTGGTCGTGGGTTCGAGCCCCACGGTGGGCG
>tRNA_Chr3_21487317_21487398_+
GACACTTTGGCCGAGTGGTTAAGGCGTTTGCCTGCTAAGTAAATGGGGTTTCCCCGCGAGAGTTCGAATCTCTCAGGTGTCG
>tRNA_Chr3_21542282_21542352_+
GCACCAGTGGTCTAGTGGTAGAATAGTACCCTGCCACGGTACAGACCCGGGTTCGATTCCCGGCTGGTGCA
>tRNA_Chr3_21959510_21959580_+
GCCCGTATAGCTCAGTGGTAGAGCGTCAGTCTTGTAAACTGAAGGTCCGTAGTTCGATCCTGCGTGTGGCA
>tRNA_Chr3_22138723_22138796_+
GGTTTCGTGGTGTAGTTGGTTATCACGTCAGTCTAACACACTGAAGGTCTCCGGTTCGAACCCGGGCGAAGCCA
>tRNA_Chr3_22138847_22138918_-
GTCGTTGTAGTATAGTGGTAAGTATTCCCGCCTGTCACGCGGGTGACCCGGGTTCGATCCCCGGCAACGGCG
>tRNA_Chr3_22186835_22186916_-
GTCGCTTTGGCCGAGTGGTTAAGGCGTGTTCCTGCTAAGTACATGGGGTTTCCCCGCGAGAGTTCGAATCTGTCAGGCGACG
>tRNA_Chr3_22470241_22470313_-
GCCCGTCTAGCTCAGTTGGTAGAGCGCAAGGCTCTTAACCTTGTGGTCGTGGGTTCGAGCCCCACGGTGGGCG
>tRNA_Chr3_22611410_22611490_+
GTTGATATGGCCGAGTTGGTCTAAGGCGCCAGATTAAGGTTCTGGTCCGAAAGGGCGTGGGTTCAAATCCCACTGTCAACA
>tRNA_Chr3_22775922_22775994_+
TCCGTTGTAGTCTAGCTGGTCAGGATACTCGGCTCTCACCCGAGAGACCCGGGTTCGAGTCCCGGCAACGGAG
>tRNA_Chr3_22842522_22842592_+
GCACCAGTGGTCTAGTGGTAGAATAGTACCCTGCCACGGTACAGACCCGGGTTCGATTCCCGGCTGGTGCA
>tRNA_Chr3_22860127_22860199_+
GGGGATGTAGCTCATATGGTAGAGCGCTCGCTTCGCATGCGAGAGGCACGGGGTTCGATTCCCCGCATCTCCA
>tRNA_Chr3_22881807_22881878_+
GGTTCCATGGTCTAGTGGTCAGGACATTGGACTCTGAATCCAGTAACCCGAGTTCAAGTCTCGGTGGAACCT
>tRNA_Chr3_23036880_23036952_+
GGGGATGTAGCTCATATGGTAGAGCGCTCGCTTTGCATGCGAGAGGCACAGGGTTCGATTCCCTGCATCTCCA
>tRNA_Chr3_23051470_23051542_-
GCGGGGATAGCTCAGTTGGGAGAGCGTCAGACTGAAGATCTGAAGGTCGCGTGTTCGATCCACGCTCACCGCA
>tRNA_Chr3_23210707_23210777_+
GCGCATCTGGTGTAGTGGTATCATAGTACCCTCCCACGGTACTGACCAGGGTTCGATTCCCTGGATGCGCA
>tRNA_Chr3_23285593_23285665_-
GGGGATGTAGCTCAAATGGTAGAGCGCTCGCTTTGCATGCGAGAGGCACGGGGTTCGATCCCCCGCATCTCCA
>tRNA_Chr3_23285754_23285826_-
GGGGATGTAGCTCAAATGGTAGAGCGCTCGCTTTGCATGCGAGAGGCACGGGGTTCGATCCCCCGCATCTCCA
>tRNA_Chr4_33800_33872_+
GCCCGTCTAGCTCAGTTGGTAGAGCGCAAGGCTCTTAACCTTGTGGTCGTGGGTTCGAGCCCCACGGTGGGCG
>tRNA_Chr4_424717_424788_-
GGTTCTATGGTCTAGCGGTTAGGACATTGGACTCTGAATCCAGTAACCCGAGTTCAATTCTCGGTAGAACCT
>tRNA_Chr4_562561_562634_-
GGTTTCGTGGTGTAGTTGTTTATCACGTCATTCTAACACAACTAAGGTTTCTGGTTCGAACCCGGTCAAAACCA
>tRNA_Chr4_808270_808342_-
GCGGGGATAGCTCAGTTGGGAGAGCGTCAGACTGAAGATCTGAAGGTCGCGTGTTCGATCCACGCTCACCGCA
>tRNA_Chr4_901176_901247_+
GTGGTTGTAGTATAGCGGTTAGTATCCCACGTTGTGGCCGTGGGGACCCGGGCTCGAATCCCGGCAGCCACA
>tRNA_Chr4_1390895_1390966_+
GGGCATTTGGTCTAGTGGTATGATTCTCGCTTAGGGTGCGAGAGGTCCCGAGTTCAATTCTCGGAATGCCCC
>tRNA_Chr4_1442005_1442076_+
GCCCGTATAGCTCAGTGGTAGAGCGTCAGTCTTGTAAACTGAAGGTCCGTAGTTCGATCCTGCGTGTGGGCA
>tRNA_Chr4_1501607_1501678_+
GGTCCTATGGTCTAGTGGTCAGGACATTGGACTCTGAATCCAGTAACCCGAGTTCAAATCTCGGTAGGACCT
>tRNA_Chr4_1520784_1520856_-
GCGGGGATAGCTCAGTTGGGAGAGCGTCAGACTGAAGATCTGAAGGTCGCGTGTTCGATCCACGCTCACCGCA
>tRNA_Chr4_5268128_5268213_-
GCCGCTATGGTGAAATTGGTAGACACGCTGCTCTTAGGAAGCAGTGCTAGAGCATCTCGGTTCGAGTTCGAGTCCGAGTAGCGGCA
>tRNA_Chr4_6646430_6646500_+
GCGCATCTGGTGTAGTGGTATCATAGTACCCTCCCACGGTACTGACCAGGGTTCGATTCCCTGGATGCGCA
>tRNA_Chr4_6819292_6819375_+
CCGACCTTAGCTCAGTTGGTAGAGCGGAAGACTGTAGTAGTTGCTGAAATCTTTAGGTCGCTGGTTCGATTCCGGCAGGTCGGA
>tRNA_Chr4_6837560_6837643_-
GTCAGTATGGCCGAGTGGTCTAAGGCGCCAGACTTAAGTTCTGGTCCTCTTACGAGGGCGTGGGTTCAAACCCCACTGCTGACA
>tRNA_Chr4_6837774_6837857_-
GTCAGGATGGCCGAGTGGTCTAAGGCGCCAGACTCAAGTTCTGGTCCTCGTAAGAGGGCGTGGGTTCAAACCCCACTTCTGACA
>tRNA_Chr4_6905485_6905557_-
GGGGATGTAGCTCAGATGGTAGAGCGCTCGCTTAGCATGCGAGAGGCACGGGGATCGATACCCCGCATCTCCA
>tRNA_Chr4_6944727_6944798_+
GCCCGTATAGCTCAGTGGTAGAGCGTCAGTCTTGTAAACTGAAGGTCCGTAGTTCGATCCTGCGTGTGGGCA
>tRNA_Chr4_7185704_7185777_+
GGTTTCGTGGTGTAGTTGGTTATCACGTCAGTCTAACACACTGAAGGTCTCCGGTTCGAACCCGGGCGAAGCCA
>tRNA_Chr4_7232799_7232871_-
GGGGATGTAGCTCAGATGGTAGAGCGCTCGCTTAGCATGCGAGAGGTACGGGGATCGATACCCCGCATCTCCA
>tRNA_Chr4_7256415_7256487_+
GCCCGTCTAGCTCAGTTGGTAGAGCGCAAGGCTCTTAACCTTGTGGTCGTGGGTTCGAGCCCCACGGTGGGCG
>tRNA_Chr4_7341424_7341497_-
GCTGGAGTAGCTCAGTTGGTTAGAGCGTGTGGCTGTTAACCACAAGGTCAGAGGTTCGACCCCTTTCTCTAGCG
>tRNA_Chr4_7730961_7731041_+
GTTGATATGGCCGAGTTGGTCTAAGGCGCCAGATTAAGGTTCTGGTCCGAAAGGGCGTGGGTTCAAATCCCACTGTCAACA
>tRNA_Chr4_7814202_7814274_+
TCCGTCGTAGTCTAGCTGGTTAGGATACTCGGCTCTCACCCGAGAGACCCGGGTTCGAGTCCCGGCGACGGAG
>tRNA_Chr4_8255700_8255771_+
GTGGCTGTAGTTTAGTGGTTAGAATCCCACGTTGTGGCCGTGGGGACCTGGGCTCGAATCCCAGCAGCCACA
>tRNA_Chr4_8301725_8301798_-
GCTCTCGTAGCTCAGTTGGTTAGAGCACCCGTTTAGTAAGCGGGAGGTCTTGAGTTCAACTCTCAACGAGAGCA
>tRNA_Chr4_8979656_8979728_+
GCCCGTCTAGCTCAGTTGGTAGAGCGCAAGGCTCTTAACCTTGTGGTCGTGGGTTCGAGCCCCACGGTGGGCG
>tRNA_Chr4_9108308_9108381_+
GCTCTCGTAGCTCAGTTGGTTAGAGCACCCGTTTAGTAAGCGGGAGGTCTTGAGTTCAACTCTCAACGAGAGCA
>tRNA_Chr4_9191576_9191648_+
GATTCTGTGGTGTAGTGGTTATCACGTTTGCCTTACACGCAAAAGGTCTCCAGTTCGATCCTGGGCAGAATCA
>tRNA_Chr4_9287209_9287282_+
GCTTTCATAGCTCAGTTGGTTAGAGCACCCGTTTAGTAAGCGGGAGGTCTTGAGTTCAACTCTCAATGAAAGCA
>tRNA_Chr4_9289685_9289765_+
GTCAAGATGGCCGAGTTGGTCTAAGGCGCCAGTTTCAGGTACTGGTCCGAAAGGGCGTGGGTTCAAATCCCACTCTTGACA
>tRNA_Chr4_9815203_9815274_-
GGATCCGTGGCGCAATGGTAGCGCGTCTGACTCCAGATCAGAAGGTTGCGTGTTCGATTCACGTCGGGTTCA
>tRNA_Chr4_9873512_9873583_-
GGATCCGTGGCGCAATGGTAGCGCGTCTGACTCCAGATCAGAAGGTTGCGTGTTCGATTCACGTCGGGTTCA
>tRNA_Chr4_9978106_9978177_-
GGGTCCATAGCTCAGTGATAGAGCAATTGACTGCAGATCAATAGGTCACCGGTTCGAACCCGGTTGGGCCCT
>tRNA_Chr4_10093067_10093146_-
GACAATTTGGCCGAGTGGTCTAAGGCGCCAGATTTAGGCTCTGGTCCGAAAGGGCGTGGGTTCAAATCCCACAGTTGTCA
>tRNA_Chr4_10302001_10302073_+
TCCGTTGTAGTCTAGCTGGTCAGGATACTCGGCTCTCACCCAAGAGACCCGGGTTCGAGTCCCGGCAACGGAG
>tRNA_Chr4_10325965_10326036_-
GCGTCTGTAGTCCAACGGTTAGGATAATTGCCTTCCAAGCAATAGACCCGGGTTCGACTCCCGGCAGACGCA
>tRNA_Chr4_10878724_10878797_-
GCTTTCATAGCTCAGTTGGTTAGAGCACCCGTTTAGTAAGCGGGAGGTCTTGAGTTCAACTCTCAATGAAAGCA
>tRNA_Chr4_11774461_11774546_-
CCGACCTTAGCTCAGTTGGTAGAGCGGAAGACTGTAGTCTTTGACAGATAATCTTTAGGTCGCTGGTTCGATTCCGGCAGGTCGGA
>tRNA_Chr4_11910289_11910362_+
GCTGGAGTAGCTCAGTTGGTTAGAGCGTGTGGCTGTTAACCACAAGGTCAGAGGTTCGACCCCTCTCTCTAGCG
>tRNA_Chr4_11954741_11954813_-
GCCCGTCTAGCTCAGTTGGTAGAGCGCAAGGCTCTTAACCTTGTGGTCGTGGGTTCGAGCCCCACGGTGGGCG
>tRNA_Chr4_12320110_12320193_+
GTCAGGGTGGCCGAGTGGTCTAAGGCGCCAGACTCAAGTTCTGGTCCTCGTAAGAGGGCGTGGGTTCAAATCCCACTTCTGACA
>tRNA_Chr4_12429599_12429671_+
GGGGGTGTAGCTCATATGGTAGAGCGCTCGCTTCGCATGCGAGAGGCACGGGGTTCGATTCCCCGCACCTCCA
>tRNA_Chr4_12486202_12486272_-
GCGCATCTGGTGTAGTGGTATCATAGTACCCTCCCACGGTACTGACCAGGGTTCGATTCCCTGGATGCGCA
>tRNA_Chr4_12686139_12686220_+
GTCGCTTTGGCCGAGTGGTTAAGGCGTGTGCCTGCTAAGTACATGGGCTCTGCCCGCGAGAGTTCGAATCTCTCAGGCGACG
>tRNA_Chr4_13006234_13006306_-
GCCCGTCTAGCTCAGTTGGTAGAGCGCAAGGCTCTTAACCTTCTGGTCGTGGGTTCGAGCCCCACGGTGGGCG
>tRNA_Chr4_13058832_13058913_-
GTCGATATGTCCGAGTGGTTAAGGAGACAGACTTGAAATCTGTTGGGCTTCGCCCGCGCAGGTTCGAACCCTGCTGTCGACG
>tRNA_Chr4_13076574_13076657_-
GTCAGGATGGCCGAGTGGTCTAAGGCGCCAGACTCAAGTTCTGGTCTTCGTAAGAGGGCGTGGGTTCAAACCCCACTTCTGACA
>tRNA_Chr4_13285423_13285494_-
GGGCGTTTGGTCTAGTGGTATGATTCTCGCTTTGGGTGCGAGAGGTCCCGAGTTCGATTCTCGGAACGCCCC
>tRNA_Chr4_13336337_13336410_-
GGCCTATTAGCTCAGTTGGTTAGAGCGTCGTGCTAATAACGCGAAGGTCACAGGTTCGATCCCTGTATAGGCCA
>tRNA_Chr4_13341493_13341566_-
GGCCTATTAGCTCAGTTGGTTAGAGCGTCGTGCTAATAACGCGAAGGTCACAGGTTCGATCCCTGTATAGGCCA
>tRNA_Chr4_13454557_13454629_+
GGGGATGTAGCTCAGATGGTAGAGCGCTCGCTTAGCATGCGAGAGGCACGGGGATCGATACCCCGCATCTCCA
>tRNA_Chr4_13704782_13704854_+
GCGGGGATAGCTCAGTTGGGAGAGCGTCAGACTGAAGATCTGAAGGTCGCGTGTTCGATCCACGCTCACCGCA
>tRNA_Chr4_13882917_13882988_-
GGTTCTATGGTCTAGCGGTTAGGACATTGGACTCTGAATCCAGTAACCCGAGTTCAATTCTCGGTAGAACCT
>tRNA_Chr4_13885191_13885263_-
GGGGGTGTAGCTCATATGGTAGAGCGCTCGCTTCGCATGCGAGAGGCACGGGGTTCGATTCCCCGCACCTCCA
>tRNA_Chr4_14032490_14032561_+
GCCGTCTTAGCTCAGTGGTAGAGCGCGTGGCTTTTACCCACGAGGCCGTGGGTTCGATCCCCACAGACGGCG
>tRNA_Chr4_14267281_14267362_+
GTCGCTTTGGCCGAGTGGTTAAGGCGTGTGCCTGCTAAGTACATGGGGTTTCCCCGCGAGAGTTCGAATCTCTCAGGCGACG
>tRNA_Chr4_14470278_14470349_+
GGGCGTTTGGTCTAGTGGTATGATTCTCGCTTTGGGTGCGAGAGGTCCCGAGTTCGATTCTCGGAACGCCCC
>tRNA_Chr4_15120650_15120722_+
GCACCCATGGCCTAATGGATAAGGCGCTTGACTTCTAATCAAGCGATTGTGGGTTCGAGTCCCACTGGGTGTG
>tRNA_Chr4_15183084_15183156_+
GACTCCATGGCCCAATGGATAAGGCGCTGGTCTACGAAACCAGAGATTCTGGGTTCGATCCCCAGTGGAGTCG
>tRNA_Chr4_15345712_15345796_-
GGGGTGGTGGCGCAGTTGGCTAGCGCGTAGGTCTCATAGCTATTGAGTGATCCTGAGGTCGAGAGTTCGAGCCTCTCTCACCCCA
>tRNA_Chr4_15430224_15430297_-
GCTTTCATAGCTCAGTTGGTTAGAGCACCCGTTTAGTAAGCGGGAGGTCTTGAGTTCAACTCTCAATGAAAGCA
>tRNA_Chr4_15576650_15576722_+
GCACCCATGGCCTAATGGATAAGGCGCTTGACTTCTAATCAAGCGATTGTGGGTTCGAGTCCCACTGGGTGTG
>tRNA_Chr4_15671393_15671463_+
GCACCAGTGGTCTAGTGGTAGAATAGTACCCTGCCACGGTACAGACCCGGGTTCGATTCCCGGCTGGTGCA
>tRNA_Chr4_15804549_15804630_+
GTCAATATGTCCGAGTGGTTAAGGAGATTGACTCGAAATCAATTGGGCTTTGCCCGCGCAGGTTCGAATCCTGCTGTTGACG
>tRNA_Chr4_16304124_16304196_+
GCGCTCGTGGCCCAATGGATAAGGCGTCTGACTTCTAATCAGACGATTGTGGGTTCGATCCCCACCGAGCGTG
>tRNA_Chr4_16454697_16454769_-
GCGCCTGTAGCTCAGTGGATAGAGCGTCTGTTTCCTAAGCAGAAAGTCGAAGGTTCGACCCCTTCCTGGCGCG
>tRNA_Chr4_16556623_16556695_+
TCCGTTGTAGTCTAGCTGGTCAGGATACTCGGCTCTCACCCGAGAGACCCGGGTTCGAGTCCCGGCAACGGAG
>tRNA_Chr4_16655286_16655359_+
GCTCTCGTAGCTCAGTTGGTTAGAGCACCCGTTTAGTAAGCGGGAGGTCTTGAGTTCAACTCTCAACGAAAGCA
>tRNA_Chr4_17130052_17130124_+
TCCGTTGTAGTCTAGCTGGTCAGGATACTCGGCTCTCACCCGAGAGACCCGGGTTCGAGTCCCGGCAACGGAG
>tRNA_Chr4_17149471_17149542_+
GGGTGTTTGGTCTAGTGGTATGATTCTCGCTTCGGGTGCGAGAGGTCCCGAGTTCGATTCTCGGAACACCCC
>tRNA_Chr4_17276701_17276774_-
GGTCCCGTAGCTCAGTTGGTTAGAGCGTTGGTCTTATGAGCCGAAGGTCGCGGGTTCGAGCCCCGCCGGGACCA
>tRNA_Chr4_17500807_17500878_-
TCCGATGTCGTCCAGCGGTTAGGATATCTGGCTTTCACCCAGGAGACCCGGGTTCGATTCCCGGCATCGGAG
>tRNA_Chr4_18254989_18255072_-
CCGACCTTAGCTCAGTTGGTAGAGCGGAAGACTGTAGTAGTTGCTGTAATCTTTAGGTCGCTGGTTCGATTCCGGCAGGTCGGA
>tRNA_Chr4_18293780_18293851_+
GTGGCTGTAGTTTAGTGGTAAGAATTCCACGTTGTGGCCGTGGAGACCTGGGCTCGAATCCCAGCAGCCACA
>tRNA_Chr4_18395028_18395099_+
GGATCCGTGGCGCAATGGTAGCGCGTCTGACTCCAGATCAGAAGGTTGCGTGTTCGATTCACGTCGGGTTCA
>tRNA_Chr4_18411265_18411338_+
GTCTGGGTGGTGTAGTCGGTTATCACGCTAGTCTCACACACTAGAGGTCCCCGGTTCGAACCCGGGCTCAGACA
>tRNA_Chr4_18501712_18501784_-
GACTCCATGGCCCAATGGATAAGGCGCTGGTCTACGAAACCAGAGATTCTGGGTTCGATCCCCAGTGGAGTCG
>tRNA_Chr4_18542171_18542244_+
GGCCCATTAGCTCAGTTGGTTAGAGCGTCGTGCTAATAACGCGAAGGTCGCAGGTTCGAAACCTGCATGGGCCA
>tRNA_Chr5_150355_150427_-
GGGGATGTAGCTCAGATGGTAGAGCGCTCGCTTAGCATGCGAGAGGTACGGGGATCGATACCCCGCATCTCCA
>tRNA_Chr5_389893_389963_-
GCACCAGTGGTCTAGTGGCATGATAGTACCCTGCCACGGTACATACCCGGGTTCAATTCCCGGCTGGTGCA
>tRNA_Chr5_508430_508502_-
GCCCGTCTAGCTCAGTTGGTAGAGCGCAAGGCTCTTAACCTTGTGGTCGTGGGTTCGAGCCCCACGGTGGGCG
>tRNA_Chr5_530822_530895_+
GGTTTCGTGGTGTAGTTGGTTATCACGTCAGTCTAACACACTGAAGGTCTCCGGTTCGAACCCGGGCGAAGCCA
>tRNA_Chr5_559330_559401_-
GTGGCTGTAGTTTAGTGGTAAGAATTCCACGTTGTGGCCGTGGAGACCTGGGCTCGAATCCCAGCAGCCACA
>tRNA_Chr5_588893_588966_-
GACCGCATAGCGCAGTGGATTAGCGCGTTTGACTTCGGATCAAAAGGTCGTGGGTTCGACTCCCACTGTGGTCG
>tRNA_Chr5_614644_614725_+
GTCGATATGTCCGAGTGGTTAAGGAGATTGACTCGAAATCAATTGGGCTTTGCCCGCGCAGGTTCGAATCCTGCTGTCGACG
>tRNA_Chr5_642400_642481_-
GTCGATATGTCCGAGTGGTTAAGGAGATAGACTTGAAATCTATTGGGCTTCGCCCGCGCAGGTTCGAACCCTGCTGTCGACG
>tRNA_Chr5_858536_858619_+
CCGACCTTAGCTCAGTTGGTAGAGCGGAAGACTGTAGTAGTAGCTGTAATCTTTAGGTCGCTGGTTCGATTCCGGCAGGTCGGA
>tRNA_Chr5_862397_862469_-
GCGGGGATAGCTCAGTTGGGAGAGCGTCAGACTGAAGATCTGAAGGTCGCGTGTTCGATCCACGCTCACCGCA
>tRNA_Chr5_970799_970879_-
GTTGATATGGCCGAGTTGGTCTAAGGCGCCAGATTAAGGTTCTGGTCCGAAAGGGCGTGGGTTCAAATCCCACTGTCAACA
>tRNA_Chr5_984367_984449_+
GCAGGTTTGCCCGAGTGGTTAAGGGGGAAGACTTAAGTTCTTCTGCACATAAGTGCGCGTGGGTTCGAACCCCACAGCCTGCA
>tRNA_Chr5_998942_999014_+
GCACCCGTGGCCTAATGGATAAGGCGTTTGACTTCTAATCACACGATTGTGGGTTCGAGTCCCACCGGGTGTG
>tRNA_Chr5_1742692_1742764_+
GCGCCTGTAGCTCAGTGGATAGAGCGTCTGTTTCCTAAGCAGAAGGTCGTAGGTTCGACCCCTACCTGGCGCG
>tRNA_Chr5_1788651_1788722_+
GTCGTTGTAGTATAGTGGTAAGTATTCCCGCCTGTCACGCGGGTGACCCGGGTTCGATCCCCGGCAACGGCG
>tRNA_Chr5_1804616_1804689_+
GTCTGGGTGGTGTAGTCGGTTATCACGCTAGTCTCACACACTAGAGGTCCCCGGTTCGAACCCGGGCTCAGACA
>tRNA_Chr5_1853302_1853381_-
GACAGTTTGGCCGAGTGGTCTAAGGCGCCAGATTTAGGCTCTGGTCCGAAAGGGCGTGGGTTCAAATCCCACAGCTGTCA
>tRNA_Chr5_2060153_2060234_-
GTCGCTTTGGCCGAGTGGTTAAGGCGTTTGCCTGCTAAGTAAATGGGGTTTCCCCGCGAGAGTTCGAATCTCTCAGGCGACG
>tRNA_Chr5_2212678_2212748_-
GCACCAGTGGTCTAGTGGTAGAATAGTACCCTGCCACGGTACAGACCCGGGTTCGATTCCCGGCTGGTGCA
>tRNA_Chr5_2309463_2309548_-
CCGACCTTAGCTCAGTTGGTAGAGCGGAAGACTGTAGTCTGTGACAGCAAATCTTTAGGTCGCTGGTTCGATTCCGGCAGGTCGGA
>tRNA_Chr5_2411148_2411231_+
GTCAGGTTGGCCGAGTGGTCTAAGGCGCCAGACTCAAGTTCTGGTCTTCGAGAGAGGGCGTGGGTTCAAATCCCACATCTGACA
>tRNA_Chr5_2432263_2432335_-
GGGGATGTAGCTCAGATGGTAGAGCGCTCGCTTAGCATGCGAGAGGTACGGGGATCGATACCCCGCATCTCCA
>tRNA_Chr5_2587826_2587898_-
GGGGGTGTAGCTCATATGGTAGAGCGCTCGCTTCGCATGCGAGAGGCACGGGGTTCGATTCCCCGCACCTCCA
>tRNA_Chr5_2898867_2898950_-
GTCAGGTTGGCCGAGTGGTCTAAGGCGCCAGACTCAAGTTCTGGTCTTCGAGAGAGGGCGTGGGTTCAAATCCCACATCTGACA
>tRNA_Chr5_2993327_2993400_+
GGTTTCGTGGTGTAGTTGGTTATCACGTCAGTCTAACACACTGAAGGTCTCCGGTTCGAACCCGGGCGAAGCCA
>tRNA_Chr5_3030817_3030889_-
TCCGTTGTAGTCTAGCTGGTCAGGATACTCGGCTCTCACCCGAGAGACCCGGGTTCGAGTCCCGGCAACGGAG
>tRNA_Chr5_3118377_3118457_+
GTTGATATGGCCGAGTTGGTCTAAGGCGCCAGATTAAGGTTCTGGTCCGAAAGGGCGTGGGTTCAAATCCCACTGTCAACA
>tRNA_Chr5_3212351_3212423_-
GACTCTGTGGCCCAATGGATAAGGCGCTGGTCTACGAAACCAGAGATTCTGGGTTCGATCCCCAGCAGAGTCG
>tRNA_Chr5_3287553_3287634_-
GTCGCTTTGGCCGAGTGGTTAAGGCGTGTGCCTGCTAAGTACATGGGGTTTCCCCGCGAGAGTTCGAATCTCTCAGGCGACG
>tRNA_Chr5_3324702_3324774_+
GCGTCTGTAGCTCAGTGGATAGAGCGTCTGTTTCCTAAGCAGAAGGTCGTAGGTTCGACCCCTACCTGACGCG
>tRNA_Chr5_3578295_3578366_-
GCGTCTGTAGTCCAACGGTTAGGATAATTGCCTTCCAAGCAATAGACCCGGGTTCGACTCCCGGCAGACGCA
>tRNA_Chr5_3617058_3617129_+
GCGTCTGTAGTCCAACGGTTAGGATAATTGCCTTCCAAGCAATAGACCCGGGTTCGACTCCCGGCAGACGCA
>tRNA_Chr5_3669000_3669072_-
GCGGGGATAGCTCAGTTGGGAGAGCGTCAGACTGAAGATCTGAAGGTCGCGTGTTCGATCCACGCTCACCGCA
>tRNA_Chr5_4471048_4471119_+
GCCGTCTTAGCTCAGTGGTAGAGCGCGTGGCTTTTAACCACGTGGCCGTGGGTTCGATCCCCACAGACGGCG
>tRNA_Chr5_4530474_4530546_+
GCCCGTCTAGCTCAGTTGGTAGAGCGCAAGGCTCTTAACCTTGTGGTCGTGGGTTCGAGCCCCACGGTGGGCG
>tRNA_Chr5_4673900_4673971_+
GTCGTTGTAGTATAGTGGTAAGTATTCCCGCCTGTCACGCGGGTGACCCGGGTTCGATCCCCGGCAACGGCG
>tRNA_Chr5_4929560_4929633_+
GTCTGGGTGGTGTAGTCGGTTATCACGCTAGTCTCACACACTAGAGGTCCCCGGTTCGAACCCGGGCTCAGACA
>tRNA_Chr5_5157639_5157712_+
GGCCTATTAGCTCAGTTGGTTAGAGCGTCGTGCTAATAACGCGAAGGTCACAGGTTCGATCCCTGTATAGGCCA
>tRNA_Chr5_5161512_5161583_+
GTCGTTGTAGTATAGTGGTAAGTATTCCCGCCTGTCACGCGGGTGACCCGGGTTCGATCCCCGGCAACGGCG
>tRNA_Chr5_5358916_5358997_+
GTGGACGTGCCGGAGTGGTTATCGGGCATGACTAGAAATCATGTGGGCTTTGCCCGCGCAGGTTCGAATCCTGCCGTTCACG
>tRNA_Chr5_5962698_5962769_-
GGATCCGTGGCGCAATGGTAGCGCGTCTGACTCCAGATCAGAAGGTTGCGTGTTCGATTCACGTCGGGTTCA
>tRNA_Chr5_5965971_5966042_-
GGATCCGTGGCGCAATGGTAGCGCGTCTGACTCCAGATCAGAAGGTTGCGTGTTCGATTCACGTCGGGTTCA
>tRNA_Chr5_5984377_5984448_+
GGATCCGTGGCGCAATGGTAGCGCGTCTGACTCCAGATCAGAAGGTTGCTTGTTCGATTCACGTCGGGTTCA
>tRNA_Chr5_6258145_6258216_+
GGGCGTTTGGTCTAGTGGTATGATTCTCGCTTTGGGTGCGAGAGGTCCCGAGTTCGATTCTCGGAACGCCCC
>tRNA_Chr5_6401239_6401309_+
GCACCAGTGGTCTAGTGGTAGAATAGTACCCTGCCACGGTACAGACCCGGGTTCGATTCCCGGCTGGTGCA
>tRNA_Chr5_7073530_7073601_-
GGGTTCATAGCTCAGTGGTAGAGCAATTGACTGCAGATCAATAGGTCACCGGTTCGAACCCGGTTGGGCCCT
>tRNA_Chr5_7073943_7074014_-
GGGTCCATAGCTCAGTGATAGAGCAATTGACTGCAGATCAATAGGTCACCGGTTCGAACCCGGTTGGGCCCT
>tRNA_Chr5_7074356_7074427_-
AGGTCCATAGCTCAGTGGTAGAGCAATTGACTGCAGATCAATAGGTCACCGGTTTGAACCTGGTTGGGCCCT
>tRNA_Chr5_7074772_7074843_-
AGGTCCATAGCTCAGTGGTAGAGCAATTGACTGCAGATCAATAGGTCACCGGTTCGAACCCGATTGGGCCCT
>tRNA_Chr5_7222057_7222128_-
GTCGTTGTAGTATAGTGGTAAGTATTCCCGCCTGTCACGCGGGTGACCCGGGTTCGATCCCCGGCAACGGCG
>tRNA_Chr5_7387888_7387959_+
GGTCCCATGGTCTAGTGGTCAGGACATTGGACTCTGAATCCAGTAACCCGAGTTCAAGTCTCGGTGGGACCT
>tRNA_Chr5_7981398_7981469_+
GGTTCTATGGTGTAGTGGTTAGCACTCAGGACTTTGAATCCTGCGACCTGGGTTCGACTCCCGGTAGAACCT
>tRNA_Chr5_8906416_8906499_+
GTCAGGGTGGCCGAGTGGTCTAAGGCGCCAGACTCAAGTTCTGGTCCTCGTAAGAGGGCGTGGGTTCAAATCCCACTTCTGACA
>tRNA_Chr5_8946824_8946896_-
GCGGGGATAGCTCAGTTGGGAGAGCGTCAGACTGAAGATCTGAAGGTCGCGTGTTCGATCCACGCTCACCGCA
>tRNA_Chr5_9815402_9815473_-
TCCGATGTCGTCCAGCGGTTAGGATATCTGGCTTTCACCCAGGAGACCCGGGTTCGATTCCCGGCATCGGAG
>tRNA_Chr5_11785055_11785126_+
GTCGTTATAGTATAGTGGTAAGTATTCCCGCCTGTCATGCGGGTGACCCGGGTTCAATCCCCGGCAACGGCG
>tRNA_Chr5_13805982_13806054_-
GCGCATGTAGCTCAGTGGATAGAGCGTCTGTTTCCTAAGCAGAAGGTCGTAGGTTTGACCCCTACCTGGCACG
>tRNA_Chr5_15032508_15032581_-
GCTGGAATAGCTCAGTTGGTTAGAGCGTGTGGCTGTTAACCACAAGGTCGGAGGTTCGACCCCTCCTTCTAGCG
>tRNA_Chr5_15225318_15225391_+
GTCTGGGTGGTGTAGTCGGTTATCACGCTAGTCTCACACACTAGAGGTCCCCGGTTCGAACCCGGGCTCAGACA
>tRNA_Chr5_15575857_15575930_+
GGCCCATTAGCTCAGTTGGTTAGAGCGTCGTGCTAATAACGCGAAGGTCGCAGGTTCGAAACCTGCATGGGCCA
>tRNA_Chr5_15827026_15827097_-
GGGCATTTGGTCTAGTGGTATGATTCTCGCTTAGGGTGCGAGAGGTCCCGAGTTCAATTCTCGGAATGCCCC
>tRNA_Chr5_15976287_15976359_+
GGGGATGTAGCTCAGATGGTAGAGCGCTCGCTTAGCATGCGAGAGGTACGGGGATCGATACCCCGCATCTCCA
>tRNA_Chr5_16239638_16239709_-
GTCGTTGTAGTATAGTGGTAAGTATTCCCGCCTGTCACGCGGGTGACCCGGGTTCGATCCCCGGCAACGGCG
>tRNA_Chr5_16410585_16410665_+
GTTGATATGGCCGAGTTGGTCTAAGGCGCCAGATTAAGGTTCTGGTCCGAAAGGGCGTGGGTTCAAATCCCACTGTCAACA
>tRNA_Chr5_16507533_16507604_-
GGGCCCATAGCTCAGTGGTAGAGCATTCGACTGCAGATCGAGAGGTCACCGGTTCGAACCCGGTTGAGCCCT
>tRNA_Chr5_16638166_16638249_+
GTCAGGATGGCCGAGTGGTCTAAGGCGCCAGACTCAAGTTCTGGTCCTCGTAAGAGGGCGTGGGTTCAAACCCCACTTCTGACA
>tRNA_Chr5_16667436_16667507_-
AGCAGAGTGGCGCAGCGGAAGCGTGGTGGGCCCATAACCCACAGGTCCCAGGATCGAAACCTGGCTCTGCTA
>tRNA_Chr5_17459175_17459247_-
GGGGATGTAGCTCAGATGGTAGAGCGCTCGCTTAGCATGCGAGAGGCACGGGGATCGATACCCCGCATCTCCA
>tRNA_Chr5_17495541_17495611_-
GCACCAGTGGTCTAGTGGCATGATAGTACCCTGCCACGGTACAGACCCGGGTTCAATTCCCGGCTGGTGCA
>tRNA_Chr5_17839585_17839656_-
GCCGTCTTAGCTCAGTGGTAGAGCGCGTGGCTTTTAACCACGTGGCCGTGGGTTCGATCCCCACAGACGGCG
>tRNA_Chr5_17877680_17877752_-
GGTGCTGTGGTGTAGTGGTTATCACGTTTGCCTTACACGCAAAAGGTCTCCAGTTCGATCCTGGGCAGCACCA
>tRNA_Chr5_18040788_18040861_+
GCTTTCATAGCTCAGTTGGTTAGAGCACCCGTTTAGTAAGCGGGAGGTCTTGAGTTCAACTCTCAATGAAAGCA
>tRNA_Chr5_18542980_18543051_-
TCCGATGTCGTCCAGCGGTTAGGATATCTGGCTTTCACCCAGGAGACCCGGGTTCGATTCCCGGCATCGGAG
>tRNA_Chr5_18558845_18558916_+
GCGTCTGTAGTCCAACGGTTAGGATAATTGCCTTCCAAGCAATAGACCCGGGTTCGACTCCCGGCAGACGCA
>tRNA_Chr5_18698662_18698733_-
GGGCGTTTGGTCTAGTGGTATGATTCTCGCTTTGGGTGCGAGAGGTCCCGAGTTCGATTCTCGGAACGCCCC
>tRNA_Chr5_18790308_18790387_+
GACAGTTTGGCCGAGTGGTCTAAGGCGCCAGATTTAGGCTCTGGTCCGAAAGGGCGTGGGTTCAAATCCCACAGCTGTCA
>tRNA_Chr5_18907523_18907594_+
GGGTCCATAGCTCAGTGGTAGAGCAATTGACTGCAGATCAATAGGTCACCGGTTCGAACCCGGTTGGGCCCT
>tRNA_Chr5_19641603_19641674_+
GCCTTCTTAGCTCAGTGGTAGAGCGCGTGGCTTTTAACCACGTGGTCGTGGGTTCGATCCCCACAGACGGCG
>tRNA_Chr5_19744175_19744246_-
GCCGTCTTAGCTCAGTGGTAGAGCGCGTGGCTTTTAACCACGTGGCCGTGGGTTCGATCCCCACAGACGGCG
>tRNA_Chr5_19803135_19803220_+
GGGGTGGTGGCGCAGTTGGCTAGCGCGTAGGTCTCATAGCTATCTGAGTAATCCTGAGGTCGAGAGTTCGAGCCTCTCTCACCCCA
>tRNA_Chr5_20046823_20046894_+
GTGGCTGTAGTTTAGTGGTAAGAATTCCACGTTGTGGCCGTGGAGACCTGGGCTCGAATCCCAGCAGCCACA
>tRNA_Chr5_20675222_20675293_+
GGTTCTATGGTGTAGTGGTTAGCACTCTGGACTTTGAATCCAGCGACCTGGGTTCGACTCCCGGTAGGACCT
>tRNA_Chr5_20741626_20741714_-
CCGACCTTAGCTCAGTTGGTAGAGCGGAAGACTGTAGTTGTTTGCAACAGAAAATCTTTAGGTCGCTGGTTCGATTCCGGCAGGTCGGA
>tRNA_Chr5_20756330_20756411_+
GTGGACGTGCCGGAGTGGTTATCGGGCATGACTAGAAATCATGTGGGCTTTGCCCGCGCAGGTTCGAATCCTGCCGTTCACG
>tRNA_Chr5_21257834_21257915_-
GTCGATATGTCCGAGTGGTTAAGGAGACAGACTTGAAATCTGTTGGGCTTCGCCCGCGCAGGTTCGAACCCTGCTGTCGACG
>tRNA_Chr5_21300880_21300963_-
GTCAGGGTGGCCGAGTGGTCTAAGGCGCCAGACTCAAGTTCTGGTCCTCGTAAGAGGGCGTGGGTTCAAATCCCACTTCTGACA
>tRNA_Chr5_21401144_21401215_+
GCCGTCTTAGCTCAGTGGTAGAGCGCGTGGCTTTTAACCACGTGGCCGTGGGTTCGATCCCCACAGACGGCG
>tRNA_Chr5_21723114_21723184_-
GCGCATCTGGTGTAGTGGTATCATAGTACCCTCCCACGGTACTGACCAGGGTTCGATTCCCTGGATGCGCA
>tRNA_Chr5_22074406_22074478_+
GCGGGGATAGCTCAGTTGGGAGAGCGTCAGACTGAAGATCTGAAGGTCGCGTGTTCGATCCACGCTCACCGCA
>tRNA_Chr5_22076862_22076934_+
GCGGGGATAGCTCAGTTGGGAGAGCGTCAGACTGAAGATCTGAAGGTCGCGTGTTCGATCCACGCTCACCGCA
>tRNA_Chr5_22287626_22287697_-
ATCAGAGTGGCGCAGCGGAAGCGTGGTGGGCCCATAACCCACAGGTCCCAGGATCGAAACCTGGCTCTGATA
>tRNA_Chr5_22338672_22338744_-
GCGGGGATAGCTCAGTTGGGAGAGCGTCAGACTGAAGATCTGAAGGTCGCGTGTTCGATCCACGCTCACCGCA
>tRNA_Chr5_22340501_22340573_-
GCGGGGATAGCTCAGTTGGGAGAGCGTCAGACTGAAGATCTGAAGGTCGCGTGTTCGATCCACGCTCACCGCA
>tRNA_Chr5_22484770_22484842_-
GGGGATGTAGCTCAGATGGTAGAGCGCTCGCTTAGCATGCGAGAGGTACGGGGATCGATACCCCGCATCTCCA
>tRNA_Chr5_22828131_22828204_+
GGCCCATTAGCTCAGTTGGTTAGAGCGTCGTGCTAATAACGCGAAGGTCGCAGGTTCGAAACCTGCATGGGCCA
>tRNA_Chr5_22955841_22955912_+
GGGCGTTTGGTCTAGTGGTATGATTCTCGCTTTGGGTGCGAGAGGTCCCGAGTTCGATTCTCGGAACGCCCC
>tRNA_Chr5_23054771_23054844_-
GTCTGGGTGGTGTAGTCGGTTATCACGCTAGTCTCACACACTAGAGGTCCCCGGTTCGAACCCGGGCTCAGACA
>tRNA_Chr5_23445994_23446065_+
ATCAGAGTGGCGCAGCGGAAGCGTGGTGGGCCCATAACCCACAGGTCCCAGGATCGAAACCTGGCTCTGATA
>tRNA_Chr5_23644711_23644792_+
GTCAATATGTCCGAGTGGTTAAGGAGACAGACTCGAAATCTGTTGGGCTTTGCCTGCGCAGGTTCGAATCCTGCTGTTGACG
>tRNA_Chr5_23844206_23844277_+
GTCGTTGTAGTATAGTGGTAAGTATTCCCGCCTGTCACGCGGGTGACCCGGGTTCGATCCCCGGCAACGGCG
>tRNA_Chr5_23953942_23954013_+
GCGTCTGTAGTCCAACGGTTAGGATAATTGCCTTCCAAGCAATAGACCCGGGTTCGACTCCCGGCAGACGCA
>tRNA_Chr5_23957430_23957501_+
GCGTCTGTAGTCCAACGGTTAGGATAATTGCCTTCCAAGCAATAGACCCGGGTTCGACTCCCGGCAGACGCA
>tRNA_Chr5_24139946_24140019_-
GGTTTCGTGGTGTAGTTGGTTATCACGTCAGTCTAACACACTGAAGGTCTCCGGTTCGAACCCGGGCGAAGCCA
>tRNA_Chr5_24262580_24262660_+
GTTGATATGGCCGAGTTGGTCCAAGGCGCCAGATTAAGGTTCTGGTCCGAAAGGGCGTGGGTTCAAATCCCACTGTCAACA
>tRNA_Chr5_24530176_24530248_+
GGGGGTGTAGCTCATATGGTAGAGCGCTCGCTTCGCATGCGAGAGGCACGGGGTTCGATTCCCCGCACCTCCA
>tRNA_Chr5_24531667_24531738_+
GCCTCCGTAGCATAGTGGTATTGCGTTCGCTTCGTAAGCGAAAGGCCGCGAGTTCGATCCTCGCCGGGGGCT
>tRNA_Chr5_24667282_24667353_+
GCCGTCTTAGCTCAGTGGTAGAGCGCGTGGCTTTTAACCACGTGGCCGTGGGTTCGATCCCCACAGACGGCG
>tRNA_Chr5_24709666_24709738_+
GGGGATGTAGCTCAGATGGTAGAGCGCTCGCTTAGCATGCGAGAGGTACGGGGATCGATACCCCGCATCTCCA
>tRNA_Chr5_24838980_24839064_+
CCGACCTTAGCTCAGTTGGTAGAGCGGAAGACTGTAATGTTTGCAGATAATCTTTAGGTCGCTGGTTCGATTCCGGCAGGTCGGA
>tRNA_Chr5_25330036_25330107_+
GCCCGTATAGCTCAGTGGTAGAGCGTCAGTCTTGTAAACTGAAGGTCCGTAGTTCGATCCTGCGTGTGGGCA
>tRNA_Chr5_25784115_25784188_+
GGTTTCGTGGTGTAGTTGGTTATCACGTCAGTCTAACACACTGAAGGTCTCCGGTTCGAACCCGGGCGAAGCCA
>tRNA_Chr5_25875394_25875465_-
GTGGCTGTAGTTTAGTGGTTAGAATTCCACGTTGTGGCCGTGGAGACCTGGGCTCGAATCCCAGCAGCCACA
>tRNA_Chr5_25925066_25925146_+
GTTGATATGGCCGAGTTGGTCTAAGGCGCCAGATTAAGGTTCTGGTCCGAAAGGGCGTGGGTTCAAATCCCACTGTCAACA
>tRNA_Chr5_25972678_25972750_+
GACTCCGTGGCCCAATGGATAAGGCGCTGGTCTACGAAACCAGAGATTCTGGGTTCGATCCCCAGCGGAGTCG
>tRNA_Chr5_26097483_26097567_-
GGGGTGGTGGCGCAGTTGGCTAGCGCGTAGGTCTCATAGCTAGTGAGTGATCCTGAGGTCGAGAGTTCGAGCCTCTCTCACCCCA
>tRNA_Chr5_26157189_26157270_-
GTCGCTTTGGCCGAGTGGTTAAGGCGCTCGCCTGCTAAGTGAGTGGGATTTTCCCGCGAGAGTTCGAATCTCTCAGGCGACG
>tRNA_Chr5_26195459_26195531_+
GCGCCTGTAGCTCAGTGGATAGAGCGTCTGTTTCCTAAGCAGAAGGTCGTAGGTTCGACCCCTACCTGGCGCG
>tRNA_Chr5_26221634_26221707_-
GCTGGAATAGCTCAGTTGGTTAGAGCGTGTGGCTGTTAACCACAAGGTCGGAGGTTCGACCCCTCCTTCTAGCG
>tRNA_Chr5_26556023_26556096_-
GCTGGAGTAGCTCAGTTGGTTAGAGCGTGTGGCTGTTAACCACAAGGTCAGAGGTTCGACCCCTCTCTCTAGCG
>tRNA_Chr5_26568397_26568470_+
GGCCCATTAGCTCAGTTGGTTAGAGCGTCGTGCTAATAACGCGAAGGTCGCAGGTTCGAAACCTGCATGGGCCA
>tRNA_Chr5_26653270_26653341_-
TCCGATGTCGTCCAGCGGTTAGGATATCTGGCTTTCACCCAGGAGACCCGGGTTCGATTCCCGGCATCGGAG
>tRNA_Chr5_26682708_26682778_-
GCACCAGTGGTCTAGTGGTAGAATAGTACCCTGCCACGGTACAGACCCGGGTTCGATTCCCGGCTGGTGCA
>tRNA_Chr5_26921672_26921743_+
ATCAGAGTGGCGCAGCGGAAGCGTGGTGGGCCCATAACCCACAGGTCCCAGGATCGAAACCTGGCTCTGATA
>tRNA_ChrC_4_76_-
GCGGATGTAGCCAAGTGGATTAAGGCAGTGGATTGTGAATTCACCATCGCGGGTTCAATTCCCGTCGTTCGCC
>tRNA_ChrC_1717_4347_-
GGGTTGCTAACTCAACGGTAGAGTACTCGGCTTTTAAGTGCGACTAGCATCTTTTACACATTTGTATGAAGAAAAGGATTCGTCCAGATCTGCGGTAGAGTTTGTAAGACCACGACTGATCCTGAAAGGAATGAATGGAAAAAATAGCATGTCGTATCAAGGGAGAATTCAGATAACATTTTTTTTTGCTTTCCTGATCGGTACAATCTTATTTTGATGTCGAAAAAAAAAAAAGAATTCCAATTTGGGTCAAGTGAATAAATATAAATGGATGGATAAAAAAACCAGTTTTCCTTATTCCAGGAAAAAAAAAGAAACGAGCTTCCATTCGTAATTTGAAAAATTACCCCAACTAATTAAATGTTAAAAATAGATTAGTGCCTAATACGGGTATGGGAAGGCATTTTTTTCTTGCGTGTTATTATCAATTTTTTCATGAGTCCTAATTATTGTTTTAACTAGTCCATTTGGATTAGGTTGGAGTGTGTAAAAGAAGCAGTATATTGATAAAAAATATATATATTTCCAAAATCAAAAGAGCGATTAGGTTAAAAAAATAAAGGATTTCTAATAATCTTGTTTTGTTATTCTATAATATAACGAACAGAAACCTATTAAAGATAGAGAATCCGGTTAGCAGTCTACCTGTTTATGAGGTATCTATATCTATAGCTTTCGTAGTCTAATACCTTATTTTGACTGTATCGCACTATGTGTCATTTCAGAACTCAAGAAAATAAAGACTTTACCTTCAGTTCAAATCGAATTTCAATCCAAATGGATAAATTTCAAGGATATTTAGAGTTCGATGGGGCTCGGCAACAGAGTTTTCTATATCCACTTTTTTTTCGGGAGTATATTTATGTACTTGCTTATGATCATGGTTTAAATAGATTAAATAGAAATCGCTATATTTTCTTGGAAAATGCGGATTATGACAAAAAATATAGTTCACTAATTACGAAACGCTTAATTTTGCGAATGTATGAACAGAATCGTTTGATTATTCCCACTAAGGATGTGAACCAAAATTCCTTTTTGGGGCATACCAGTCTTTTCTATTATCAAATGATATCTGTTTTATTTGCAGTGATTGTCGAAATTCCATTTTCCCTAAGATTAGGATCCTCTTTTCAAGGAAAACAATTAAAAAAATCTTATAATTTACAATCAATTCATTCAATATTTCCCTTTTTAGAAGACAAATTAGGACATTTTAATTATGTGTTAGATGTACTAATACCTTACCCCATCCATCTAGAAATCTTGGTTCAAACCCTACGTTACCGGGTAAAAGATGCCTCTTCTTTGCATTTTTTTCGGTTCTGTTTATACGAGTATTGTAATTGGAAGAATTTTTATATTAAAAAAAAATCAATTTTGAATCCAAGATTTTTCTTGTTCTTATATAATTCTCATGTATGTGAATACGAATCCATCTTTTTTTTTCTACGCAAGCGGTCTTCGCATTTACGATCGACATCTTATGAAGTCCTTTTTGAGCGAATTGTATTCTATGGAAAAATACACCATTTTTTCAAAGTTTTTGTTAATAATTTTCCGGCAATCCTAGGGTTGCTCAAGGATCCTTTCATACATTATGTTAGATATCACGGAAGATGCATTCTGGCAACAAAGGATACGCCGCTTCTGATGAATAAATGGAAATATTATTTTGTTAATTTATGGCAATGTTATTTTTCGGTATGGTTTCAATCGCAAAAGGTCAATATAAATCAATTATCTAAAGATAATTTAGAGTTTCTGGGTTATCTGTCAAGTTTGCGATTAAACCCTTTAGTGGTACGTAGTCAAATGCTAGAAAACTCATTTCTAATAGATAATGTTAGAATCAAATTGGATAGCAAAATTCCAATTTCTTCTATTATTGGATCGTTGGCTAAAGATAAATTTTGTAATGTATTAGGGCATCCCATTAGTAAAGCAACCTGGACGGATTCATCAGATTCTGATATTCTCAACCGATTTGTGCGGATATGCAGAAATATTTCTCATTATTACAGCGGATCTTCAAAAAAAAAGAATTTGTATCGAATAAAATATATACTTCGTCTTTGTTGTGTTAAAACTTTGGCTCGTAAACACAAAAGTACTGTACGCACTTTTTTAAAAAGGTTGGGCTCTGGTTTATTGGAAGAATTCCTTACGGGGGAAGACCAAGTTCTTTCTTTAATCTTCCCAAGAAGTTATTATGCTTCTAAAAGATTATATCGAGTGCGAATTTGGTATTTGGATATTCTTTATCTTAATGATTTGGTCAATCATGAATAATTGGGTTCTGAGACCCCATAAATGAAATCGAAATTTATTAAAATTTATGCAGAGATAACAAAAAAAATCAATTATTTTTTATTATCAAAAGTGCTTTATTTCTATTATTAAATGTTCATACAGTAAGACTACGATTAAATTTACTGAGTATTGAATTTGGAGTCCTATTTATAAGGAACCAAAGAAATTGAGTTTTCTATGTATACATAGAGAAAGCTGTGTGCAATGAAAAATGCAAGCACGGTTTGGGGAGGGGTTTTTTACCTTTTTTTTTTCATTTTAACAAGGAGATTATCTACTCCATCCGACTAGTTCCGGGTTCGAGTCCCGGGCAACCCA
>tRNA_ChrC_6616_6687_-
TGGGGCGTAGCCAAGCGGTAAGGCAACGGGTTTTGGTCCCGCTATTCGGAGGTTCGAATCCTTCCGTCCCAG
>tRNA_ChrC_7785_7872_+
GGGAAAGAGAGGGATTCGAACCCTCGGTACGATTAACTCGTACAATGGATTAGCAATCCAACGCTTTAGTCCACTCAGCCATCTCTCC
>tRNA_ChrC_8646_9431_+
GCGGGTATAGTTTAGTGGTAAAAGTGTGATTCGTTCCTTTAATCCCTTTAATAGTTAAAGGGTCTCTCGGTTTGATTAATCTTCCGATCAAAAATTTTATTTCTTAAAAGGATTTAGTCCTTTCCCTTTCAATGAAAGATTCAAGGAAGATTATAGATTCTCGTAATTTATATCCAAAGACTCTAATCAATTGTAAATTTGGATTATGAAATTCCGAAACATAATTTTTGAATTGGATGACTATTTACAATTCAATAAGTATAACAAGAGGATCCATGGATAAAGCTAGAAAAGTGTCTTTCTAATCGTAACTAAATCTTCAGTTCTATTCATTGTTTGGTATAGAAAAATTGAAGCAAAATAGCTATTAAACGAGAACTTTGGTTTACTAAAGACATCGACATATTATATTGTTTTAGCTCGGTAGAAACCAAATACTTTTCCTAAGGATTCCGTTAAATAGAAATAAAGAACGAAGTAACTAGAAAGATTGTTCGAGTTGGCCCGATCTATCTTCTAGAAGGATCATCTAGAAAGCAAAATTTTCTGTGAAAGTACCCAGACGGAAAAAAGCTCACATAGATGTTATGGGTCGAATTTTTATTTCGTTCCCGTCTTTTTTTATTTGGGAATTTCTCCATCCATCATAAAGGAGCCGAATGAAACCAAAGTTTCATGTTCGGTTTTGAATTAGAGACGTTAAAAATATAAAAATGATCAATCGACGTCGACTAAAACCCTTAGCCTTCCAAGCTAACGATGCGGGTTCGATTCCCGCTACCCGCT
>tRNA_ChrC_9590_9661_+
GCGTCCATTGTCTAATGGATAGGACATAGGTCTTCTAAACCTTTGGTATAGGTTCAAATCCTATTGGACGCA
>tRNA_ChrC_27373_27443_+
GGCGGCATGGCCGAGTGGTAAGGCGGGGGACTGCAAATCCTTTTTCCCCAGTTCAAATCCGGGTGCCGCCT
>tRNA_ChrC_29801_29874_-
GGGATTGTAGTTCAATTGGTCAGAGCACCGCCCTGTCAAGGCGGAAGCTGCGGGTTCGAGCCCCGTCAGTCCCG
>tRNA_ChrC_30323_30406_-
GGGTCGATGCCCGAGCGGTTAATGGGGACGGACTGTAAATTCGTTGGCAATATGTCTACGCTGGTTCAAATCCAGCTCGGCCCA
>tRNA_ChrC_30466_30538_-
GCCCCCATCGTCTAGTGGTTCAGGACATCTCTCTTTCAAGGAGGCAGCGGGGATTCGACTTCCCCTGGGGGTA
>tRNA_ChrC_31369_31440_+
GCCCTTTTAACTCAGTGGTAGAGTAACGCCATGGTAAGGCGTAAGTCATCGGTTCAAATCCGATAAGGGGCT
>tRNA_ChrC_35312_35403_+
AGGAGAGAGAGGGATTCGAACCCTCGATAGTTATTTTTATGAACTATACCGGTTTTCAAGACCGGAGCCATCAACCACTCGGCCATCTCTCC
>tRNA_ChrC_36490_36560_+
GCGGATATAGTCGAATGGTAAAATTTCTCCTTGCCAAGGAGAAGACGCGGGTTCGATTCCCGCTATCCGCC
>tRNA_ChrC_36704_36777_-
CGCGGGGTAGAGCAGTTTGGTAGCTCGCAAGGCTCATAACCTTGAGGTCACGGGTTCAAATCCTGTCTCCGCAA
>tRNA_ChrC_44827_44913_+
GGAGAGATGGCCGAGTGGTTGAAGGCGTAACATTGGAACTGTTATGTAGACTTTTGTTTACCGAGGGTTCGAATCCCTCTCTTTCCG
>tRNA_ChrC_46213_46285_-
GCCCGCTTAGCTCAGAGGTTAGAGCATCGCATTTGTAATGCGATGGTCATCGGTTCGATTCCGATAGCCGGCT
>tRNA_ChrC_46894_47490_+
GGGGATATGGCGGAATTGGTAGACGCTACGGACTTAATTGGATTGAGCCTTGGTATGGAAACCTACTAAGTGATAACTTTCAAATTCAGAGAAACCCTGGAATTAACAATGGGCAATCCTGAGCCAAATCCTGGTTTACGCGAACAAACCGGAGTTTACAAAGCGCGAAAAAAGGGATAGGTGCAGAGACTCAATGGAAGCTGTTCTAACAAATGGAGTTCACTACCTTGTGTTCATAAAGGAATCCTTCGATCGAAACTTCAAATCAAAAAGGATGAAGGATAAAAACCTATATTGTATAAATTTAGGTAACACAAAACGATCTCAAAAATGACGACCTGAATCTCGATTTCTATTTTTTTATAAACAAAATCAAAATGTTGTGAATCAATTCGAAGTTTAAGAAATAATATTTCTTGATTAAAATAAAATTATTCACTTCATAGTCTGATAGATCCTTGATGGAACTTAATTAATCGGACGAGAATAAAGATAGAGTCCCATTTTACATGTCAATACTGACAACAATGAAATTTATAGTAAGATGAAAATCCGTTGACTTTTAAAATCGTGAGGGTTCAAGTCCCTCTATCCCCA
>tRNA_ChrC_48175_48247_+
GCCGGGATAGCTCAGTTGGTAGAGCAGAGGACTGAAAATCCTCGTGTCACCAGTTCAAATCTGGTTCTTGGCA
>tRNA_ChrC_51199_51871_-
AGGGCTATAGCTCAGTTAGGTAGAGCACCTCGTTTACACGTGCGCCAAAGTTTTTCAGAGGAGTCCATCACGCAATCAAACTAATTGATTGATCTTATTAAGAAATCGATGTCTTACTCCATGACTTTTTTTTAGGAAAAAAGAGGAGAACAACAGCCTGACATTAGGTCCTATTAAAGTACCCCGTTAGGTAGGGAATGAATAGAACCCATCATTGATTTGAGATATTGATAGGGTGAATACCCAGTCTACTCAATGCTAGGTAGAATGAGTATAAGGAACTCAAAAATGATCTTTTCGTCCTATGAACCTTAAGGTGTATCAAGTTTCATGTTTGATTTTTTAATCAGGATGTTAGAGACTATATTTAACTTAAGTTGATCTAGACCAAAAGCAAACCTACGTCAAGAGAACCCTTCTTTGAAACACTTTGGTAGTTCTTCTGTATTGTATTAGAATTCAAAAATAATCAATCAGAGTACTTGGAACCATTTCTTATCTTTTTTTTAAGAAAAAATATGGTAGACTAACTGATCTTTCGATCAGTTAATGAAAGAGCCCAATGCAAAAAAAAATGCATGTTGGGTCTTTGAAAGAGTTCGAATCATTTTGATAATAATAAGTTCGAACTCTTTTACCGAGCAGGTCTACGGTTCGAGTCCGTATAGCCCTA
>tRNA_ChrC_52056_52128_+
ACCTACTTAACTCAGTGGTTAGAGTATTGCTTTCATACGGCAGGAGTCATTGGTTCAAATCCAATAGTAGGTA
>tRNA_ChrC_66229_66302_-
ACGCTCTTAGTTCAGTTCGGTAGAACGTGGGTCTCCAAAACCCAATGTCGTAGGTTCAAATCCTACAGAGCGTG
>tRNA_ChrC_66490_66563_-
AGGGATGTAGCGCAGCTTGGTAGCGCGTTTGTTTTGGGTACAAAATGTCACGGGTTCAAATCCTGTCATCCCTA
>tRNA_ChrC_86312_86385_-
GCATCCATGGCTGAATGGTTAAAGCGCCCAACTCATAATTGGCGAATTCGTAGGTTCAATTCCTACTGGATGCA
>tRNA_ChrC_94276_94356_-
GCCTTGGTGGTGAAATGGTAGACACGCGAGACTCAAAATCTCGTGCTAAAGAGCGTGGAGGTTCGAGTCCTCTTCAAGGCA
>tRNA_ChrC_100709_100780_+
AGGGATATAACTCAGCGGTAGAGTGTCACCTTGACGTGGTGGAAGTCATCAGTTCGAGCCTGATTATCCCTA
>tRNA_ChrC_102801_103601_+
GGGCTATTAGCTCAGTGGTAGAGCGCGCCCCTGATAATTGCGTCGTTGTGCCTGGGCTGTGAGGGCTCTCAGCCACATGGATAGTTCAATGTGCTCATCAGCGCCTGACCCTGAGATGTGGATCATCCAAGGCACATTAGCATGGCGTACTCCTCCTGTTCGAACCGGGGTTTGAAACCAAACTTCTCCTCAGGAGGATAGATGGGGCGATTCAGGTGAGATCCAATGTAGATCCAACTTTCTATTCACTCGTGGGATCCGGGCGGTCCGGAGGGGACCACTATGGCTCCTCTCTTCTCGAGAATCCATACATCCCTTATCAGTGTATGGACAGCTATCTCTCGAGCGCAGGTTTAGGTTCGGCCTCAATGGGAAAATAAAATGGAGCACCTAACAACGTATCTTCACAGACCAAGAACTACGAGATCACCCCTTTCATTCTGGGGTGACGGAGGGATCGTACCGTTCGAGCCTTTTTTTCATGTTATCTATCTCTTGACTCGAAATGGGAGCAGGTTTGAAAAAGGATCTTAGAGTGTCTAGGGTTAGGCCAGTAGGGTCTCTTAACGCCCTCTTTTTTCTTCTCATCGAAGTTATTTCACAAATACTTCCTATGGTAAGGAAGAGGGGGGGAACAAGCACACTTGGAGAGCGCAGTACAACGGAGAGTTGTATGCTGCGTTCGGGAAGGATGAATCGCTCCCGAAAAGGAATCTATTGATTCTCTCCCAATTGGTTGGACCATAGGTGCGATGATTTACTTCACGGGCGAGGTCTCTGGTTCAAATCCAGGATGGCCCA
>tRNA_ChrC_103665_104538_+
GGGGATATAGCTCAGTTGGTAGAGCTCCGCTCTTGCAATTGGGTCGTTGCGATTACGGGTTGGGTGTCTAATTGTCCAGGCGGTAATGATAGTATCTTGTACCTGAACCGGTGGCTCACTTTTTCTAAGTAATGGGGAAAAGGACCGAAACATGCCACTGAAAGACTCTACTGAGACAAAGATGGGCTGTCAAGAACGTAGAGGAGGTAGGATGGTCAGTTGGTCAGATCTAGTATGGATCGTACATGGACGGTAGTTGGAGTCGGCGGCTCTCCTAGGGTTCCCTCGTCTGGGATTGATCCCTGGGGAAGAGGATCAAGTTGGCCCTTGCGAACAGCTTGATGCACTATCTCCCTTCAACCCTTTGAGCGAAATGCGGCAAAAGGAAGGAAAATCCATGGACCGACCCCATCGTCTCCACCCCGTAGGAACTACGAGATCACCCCAAGGACGCCTTCGGTATCCAGGGGTCGCGGACCGACCATAGAACCCTGTTCAATAAGTGGAATGCATTAGCTGTCCGCTCGCAGGTTGGGCAGTAAGGGTCGGAGAAGGGCAATCACTCATTCTTAAAACCAGCATTCGAAAGAGTTGGGGCGGAAAAGGGGGGGAAAGCTCTCCGTTCCTGGTTCTCCTGTAGCTGGATCCTCTAGAACCACAAGAATCCTTAGTTGGAATGGGATTCCAGCTCATCACCTTTTGAGATTTTGAGAAGAGTTGCTCTTTGGAGAGCACAGTACGATGAAAGTTGTAAGCTGTGTTCGGGGGGGAGTTCTTGTCTATCGTTGGCCTCTATGGTAGAATCAGTCAGGGGCCTGATAGGCGGTGGTTTACCCTGTGGCGGATGTCAGCGGTTCGAGTCCGCTTATCTCCA
>tRNA_ChrC_108302_108375_+
GGGCTTGTAGCTCAGAGGATTAGAGCACGTGGCTACGAACCACGGTGTCGGGGGTTCGAATCCCTCCTCGCCCA
>tRNA_ChrC_109013_109084_-
TCCTCAGTAGCTCAGTGGTAGAGCGGTCGGCTGTTAACTGATTGGTCGTAGGTTCGAATCCTACTTGGGGAG
>tRNA_ChrC_114270_114349_+
GCCGCTATGGTGAAATTGGTAGACACGCTGCTCTTAGGAAGCAGTGCTAGAGCATCTCGGTTCGAGTCCGAGTAGCGGCA
>tRNA_ChrC_129565_129636_+
TCCTCAGTAGCTCAGTGGTAGAGCGGTCGGCTGTTAACTGATTGGTCGTAGGTTCGAATCCTACTTGGGGAG
>tRNA_ChrC_130274_130347_-
GGGCTTGTAGCTCAGAGGATTAGAGCACGTGGCTACGAACCACGGTGTCGGGGGTTCGAATCCCTCCTCGCCCA
>tRNA_ChrC_134111_134984_-
GGGGATATAGCTCAGTTGGTAGAGCTCCGCTCTTGCAATTGGGTCGTTGCGATTACGGGTTGGGTGTCTAATTGTCCAGGCGGTAATGATAGTATCTTGTACCTGAACCGGTGGCTCACTTTTTCTAAGTAATGGGGAAAAGGACCGAAACATGCCACTGAAAGACTCTACTGAGACAAAGATGGGCTGTCAAGAACGTAGAGGAGGTAGGATGGTCAGTTGGTCAGATCTAGTATGGATCGTACATGGACGGTAGTTGGAGTCGGCGGCTCTCCTAGGGTTCCCTCGTCTGGGATTGATCCCTGGGGAAGAGGATCAAGTTGGCCCTTGCGAACAGCTTGATGCACTATCTCCCTTCAACCCTTTGAGCGAAATGCGGCAAAAGGAAGGAAAATCCATGGACCGACCCCATCGTCTCCACCCCGTAGGAACTACGAGATCACCCCAAGGACGCCTTCGGTATCCAGGGGTCGCGGACCGACCATAGAACCCTGTTCAATAAGTGGAATGCATTAGCTGTCCGCTCGCAGGTTGGGCAGTAAGGGTCGGAGAAGGGCAATCACTCATTCTTAAAACCAGCATTCGAAAGAGTTGGGGCGGAAAAGGGGGGGAAAGCTCTCCGTTCCTGGTTCTCCTGTAGCTGGATCCTCTAGAACCACAAGAATCCTTAGTTGGAATGGGATTCCAGCTCATCACCTTTTGAGATTTTGAGAAGAGTTGCTCTTTGGAGAGCACAGTACGATGAAAGTTGTAAGCTGTGTTCGGGGGGGAGTTCTTGTCTATCGTTGGCCTCTATGGTAGAATCAGTCAGGGGCCTGATAGGCGGTGGTTTACCCTGTGGCGGATGTCAGCGGTTCGAGTCCGCTTATCTCCA
>tRNA_ChrC_135048_135848_-
GGGCTATTAGCTCAGTGGTAGAGCGCGCCCCTGATAATTGCGTCGTTGTGCCTGGGCTGTGAGGGCTCTCAGCCACATGGATAGTTCAATGTGCTCATCAGCGCCTGACCCTGAGATGTGGATCATCCAAGGCACATTAGCATGGCGTACTCCTCCTGTTCGAACCGGGGTTTGAAACCAAACTTCTCCTCAGGAGGATAGATGGGGCGATTCAGGTGAGATCCAATGTAGATCCAACTTTCTATTCACTCGTGGGATCCGGGCGGTCCGGAGGGGACCACTATGGCTCCTCTCTTCTCGAGAATCCATACATCCCTTATCAGTGTATGGACAGCTATCTCTCGAGCGCAGGTTTAGGTTCGGCCTCAATGGGAAAATAAAATGGAGCACCTAACAACGTATCTTCACAGACCAAGAACTACGAGATCACCCCTTTCATTCTGGGGTGACGGAGGGATCGTACCGTTCGAGCCTTTTTTTCATGTTATCTATCTCTTGACTCGAAATGGGAGCAGGTTTGAAAAAGGATCTTAGAGTGTCTAGGGTTAGGCCAGTAGGGTCTCTTAACGCCCTCTTTTTTCTTCTCATCGAAGTTATTTCACAAATACTTCCTATGGTAAGGAAGAGGGGGGGAACAAGCACACTTGGAGAGCGCAGTACAACGGAGAGTTGTATGCTGCGTTCGGGAAGGATGAATCGCTCCCGAAAAGGAATCTATTGATTCTCTCCCAATTGGTTGGACCATAGGTGCGATGATTTACTTCACGGGCGAGGTCTCTGGTTCAAATCCAGGATGGCCCA
>tRNA_ChrC_137869_137940_-
AGGGATATAACTCAGCGGTAGAGTGTCACCTTGACGTGGTGGAAGTCATCAGTTCGAGCCTGATTATCCCTA
>tRNA_ChrC_144293_144373_+
GCCTTGGTGGTGAAATGGTAGACACGCGAGACTCAAAATCTCGTGCTAAAGAGCGTGGAGGTTCGAGTCCTCTTCAAGGCA
>tRNA_ChrC_152264_152337_+
GCATCCATGGCTGAATGGTTAAAGCGCCCAACTCATAATTGGCGAATTCGTAGGTTCAATTCCTACTGGATGCA
>tRNA_ChrM_28898_28970_-
GGGTGTATAGCTCAGTTGGTAGAGCATTGGGCTTTTAACCTAATGGTCGCAGGTTCAAGTCCTGCTATACCCA
>tRNA_ChrM_47103_47182_+
GCCGATGATGCTTAGCCGGTTAGAGCAAAGGACTTGAAATCCTTAGAGCAAAGCCAGGGACTTGAAATCCTTTTTGTGTC
>tRNA_ChrM_53736_53807_-
GCGGAAATAGCTTAATGGTAGAGCATAGCCTTGCCAAGGCTAAGGTTGAGGGTTCAAGTCCCTCCTTCCGCT
>tRNA_ChrM_62349_62435_+
GGAGAGATGGCCGAGTGGTTTAAGGCGTAGCATTGGAACTGCTATGTAGGCTTTTGTTTACCGAGGGTTCGAATCCCTCTCTTTCCG
>tRNA_ChrM_71453_71526_+
AGCGGGGTAGAGGAATTGGTCAACTCATCAGGCTCATGACCTGAAGATTACAGGTTCGAATCCTGTCCCCGCAT
>tRNA_ChrM_103827_103914_+
GGAGGGATGGCTGAGTGGCTTAAGGCATTGGTTTGCTAAATCGACATACAAGAAGATTGTATCATGGGTTCGAATCCCATTTCCTCCG
>tRNA_ChrM_104221_104295_+
AAGTGGTTCAGCTCAGCTGGTTAGAGCAAAGGACTGTAAATCCTTGTGTCAGTGGTTCGAATCCACAACCACTTC
>tRNA_ChrM_104457_104531_+
CGAGGTGTAGCGCAGTCTGGTCAGCGCATCTGTTTTGGGTACAGAGGGCCATAGGTTCGAATCCTGTCACCTTGA
>tRNA_ChrM_104885_104955_+
GGCTAGGTAACATAATGGAAATGTATCGGACTGCAAATCCTGTAATGACGGTTCGACTCCGTCCTTGGCCT
>tRNA_ChrM_105877_105948_+
TCCTCAGTAGCTCAGTGGTAGAGCGGTCGGCTGTTAACTGATTGGTCGTAGGTTCAAATCCTACTTGGGGAG
>tRNA_ChrM_106797_106879_+
GGGAGAGTGGCCGAGTGGTCAAAAGCGGCAGACTGTAAATCTGTTGAAGTTTTTCTACGTAGGTTCGAATCCTGCCTCTCCCA
>tRNA_ChrM_112953_113039_+
GGATGGATGTCTGAGCGGTTGAAAGAGTCGGTCTTGAAAACCGAAGTATTTCTAGGAATACCGGGGGTTCGAATCCCTCTCCATCCG
>tRNA_ChrM_127014_127094_-
GGGCTTATAGTTTAATTGGTTGAAACGTACCGCTCATAACGGTTATATTGTAGGTTCGAGCCCTACTAAGCCTACCACCCC
>tRNA_ChrM_181268_181347_+
GCCGATGATGCTTAGCCGGTTAGAGCAAAGGACTTGAAATCCTTAGAGCAAAGCCAGGGACTTGAAATCCTTTTTGTGTC
>tRNA_ChrM_191954_192025_-
AAGTGGTTCAGCTCAGTTGGTTAGAGCAAAGGACTGTAAACCCTTGCAGTGGTTCGAATCCACAACCACTTC
>tRNA_ChrM_204340_204412_-
GGGTGTATAGCTCAGTTGGTAGAGCATTGGGCTTTTAACCTAATGGTCGCAGGTTCAAGTCCTGCTATACCCA
>tRNA_ChrM_227109_227196_+
GGAGGGATGGCTGAGTGGCTTAAGGCATTGGTTTGCTAAATCGACATACAAGAAGATTGTATCATGGGTTCGAATCCCATTTCCTCCG
>tRNA_ChrM_227503_227577_+
AAGTGGTTCAGCTCAGCTGGTTAGAGCAAAGGACTGTAAATCCTTGTGTCAGTGGTTCGAATCCACAACCACTTC
>tRNA_ChrM_227616_227687_+
GTCCCTTTCGTCCAGTGGTTAGGACATCGTCTTTTCATGTCGAAGACACGGGTTCGATTCCCGTAAGGGATA
>tRNA_ChrM_250080_250153_-
GCGCTCTTAGTTCAGTTCGGTAGAACGTGGGTCTCCAAAACCCAATGTCGTAGGTTCAAATCCTACAGAGCGTG
>tRNA_ChrM_254505_254576_-
TGGAGTATAGCCAAGTGGTAAGGCACCGGTTTTTGGTACCGGCATGCAAAGGTTCGAATCCTTTTACTCCAG
>tRNA_ChrM_275103_275176_+
GGGATTGTAGTTCAATCGGTCAGAGCACCGCCCTGTCAAGGCGGAAGCTGCGGGTTCGAGCCCCGTCAGTCCCG
>tRNA_ChrM_296688_296774_-
GGATGGATGTCTGAGCGGTTGAAAGAGTCGGTCTTGAAAACCGAAGTATTTCTAGGAATACCGGGGGTTCGAATCCCTCTCCATCCG
>tRNA_ChrM_333651_333725_-
GGGAGAGTGGTCAAAAGCGGCAGACTGTAAATCTGTTGAAGTTTTTCTACGTAGGTTCGAATCCTGCCTCTCCCA
>tRNA_ChrM_337669_337741_+
ACCTACTTGACTCAGCGGTTAGAGTATCGCTTTCATACGGCGAGAGTCATTGGTTCAAATCCAATAGTAGGTA
>tRNA_ChrM_347266_347348_+
AACGCGATCCGAATAAAAGGAAGTTCGCTGGGATTGTATTTATTCATTTTCCAGAGGTACTGGTTCGACTCCAGTTCGCGACT
>tRNA_ChrM_359666_359739_-
GCGGATGTAGCCAAGTGGATCAAGGCAGTGGATTGTGAATCCACCATGCGCGGGTTCAATTCCCGTCGTTCGCC
>AT3G06365
CAGCTTGAAAATCGGACGTCTTCGGCGTTCGAATTGTAGTCTGGAGAAGCGTCCTCAGCGACGGACCGGGCCTAAGTTCCCTGGAAAGGGGCGCCAGAGAGGGTGAGAGCCCCGTCGTGCCCGGACCCTGTCGCACCACGAGGCGCTGTCTACGAGTCGGGTTGTTTGGGAATGCAGCCCCAATCGGGCGGTAAATTCCGTCCAAGGCTAAATACGGGCGAGAGACCGATAGCGAACAAGTACCGCGAGGTAAAGATGAAAAGGACTTTGAAAAGAGAGTCAAAGAGTGCTTGAAATTGTCGGGAGGGAAGCGGATGGGGGCCGGCGATGCGTCCTGGTCGGATGCGGAACGGAGCAATCCGGTCCGCCGATCGATTCGGGGCGTGGACCGACGCGGATTACGGTGGCGGCCTAAGCCCGGGCTTTTGATACGCTTGTGGAGACGTCGCTGCCGTGATCGTGGTCTGCAGCACGCGCCTAACGGCGTGCCTCGGCATCAGCGTGCTCCGGGCGTCGGCCTGTGGGCTCCCCATTCGACCCGTCTTGAAACACGGACCAAGGAGTCTGACATGTGTGCGAGTCAACGGGTGAGTAAACCCGTAAGGCGCAAGGAAGCTGATTGGCGGGATCCCTCGCGGGTGCACCGCCGACCGACCTTGATCTTCTGAGAAGGGTTCGAGTGTGAGCATGCCTGTCGGGACCCGAAAGATGGTGAACTATGCCTGAGCGGGGTAAAGCCAGAGGAAACTCTGGTGGAAGCCCGCAGCGATACTGACGTGCAAATCGTTCGTCTGACTTGGGTATAGGGGCGAAAGACTAATCGAACCATCTAGTAGCTGGTTCCCTCCGAAGTTTCCCTCAGGATAGCTGGAGCTCGGACGCGAGTTCTATCGGGTAAAGCCAATGATTAGAGGCATTGGGGGCGCAACGCCCTCGACCTATTCTCAAACTTTAAATAGGTAGGACGTGTCGGCTGCTTTGTTGAGCCGTCACACGGAATCGAGAGCTCCAAGTGGGCCATTTTTGGTAAGCAGAACTGGCGATGCGGGATGAACCGGAAGCCGGGTTACGGTGCCCAACTGCGCGCTAACCTAGAACCCACAAAGGGTGTTGGTCGATTAAGACAGCAGGACGGTGGTCATGGAAGTCGAAATCCGCTAAGGAGTGTGTAACAACTCACCTGCCGAATCAACTAGCCCCGAAAATGGATGGCGCTTAAGCGCGCGACCTATACCCGGCCGTCGGGGCAAGAGCCAGGCCTCGATGAGTAGGAGGGCGCGGCGGTCGCTGCAAAACCTAGGGCGCGAGCCCGGGCGGAGCGGCCGTCGGTGCAGATCTTGGTGGTAGTAGCAAATATTCAAATGAGAACTTTGAAGGCCGAAGAGGGGAAAGGTTCCATGTGAACGGCACTTGCACATGGGTTAGTCGATCCTAAGAGTCGGGGGAAACCCGTCTGATAGCGCTTAAGCGCGAACTTCGAAAGGGGATCCGGTTAAAATTCCGGAACCGGGACGTGGCGGTTGACGGCAACGTTAGGGAGTCCGGAGACGTCGGCGGGGGCCTCGGGAAGAGTTATCTTTTCTGTTTAACAGCCTGCCCACCCTGGAAACGGCTCAGCCGGAGGTAGGGTCCAGCGGCTGGAAGAGCACCGCACGTCGCGTGGTGTCCGGTGCGCCCCCGGCGGCCCTTGAAAATCCGGAGGACCGAGTGCCGCTCACGCCCGGTCGTACTCATAACCGCATCAGGTCTCCAAGGTGAACAGCCTCTGGTCGATGGAACAATGTAGGCAAGGGAAGTCGGCAAAATGGATCCGTAACTTCGGGAAAAGGATTGGCTCTGAGGGCTGGGCTCGGGGGTCCCAGTTCCGAACCCGTCGGCTGTCAGCGGACTGCTCGAGCTGCTTCCGCGGCGAGAGCGGGTCGCCGCGTGCCGGCCGGGGGACGGACTGGGAACGGCTCTCTCGGGAGCTTTCCCCGGGCGTCGAACAGTCAGCTCAGAACTGGTACGGACAAGGGGAATCCGACTGTTTAATTAAAACAAAGCATTGCGATGGTCCCTGCGGATGCTAACGCAATGTGATTTCTGCCCAGTGCTCTGAATGTCAAAGTGAAGAAATTCAACCAAGCGCGGGTAAACGGCGGGAGTAACTATGACTCTCTTAAGGTAGCCAAATGCCTCGTCATCTAATTAGTGACGCGCATGAATGGATTAACGAGATTCCCACTGTCCCTGTCTACTATCCAGCGAAACCACAGCCAAGGGAACGGGCTTGGCAGAATCAGCGGGGAAAGAAGACCCTGTTGAGCTTGACTCTAGTCCGACTTTGTGAAATGACTTGAGAGGTGTAGGATAAGTGGGAGCTTCGGCGCAAGTGAAATACCACTACTTTTAACGTTATTTTACTTACTCCGTGAATCGGAGGCGGGGTACAACCCCTGTTTTTGGTCCCAAGGCTCGCTTCGGCGGGTCGATCCGGGCGGAGGACATTGTCAGGTGGGGAGTTTGGCTGGGGCGGCACATCTGTTAAAAGATAACGCAGGTGTCCTAAGATGAGCTCAACGAGAACAGAAATCTCGTGTGGAACAAAAGGGTAAAAGCTCGTTTGATTCTGATTTTCAGTACGAATACGAACCGTGAAAGCGTGGCCTATCGATCCTTTAGACCTTCGGAATTTGAAGCTAGAGGTGTCAGAAAAGTTACCACAGGGATAACTGGCTTGTGGCAGCCAAGCGTTCATAGCGACGTTGCTTTTTGATCCTTCGATGTCGGCTCTTCCTATCATTGTGAAGCAGAATTCACCAAGTGTTGGATTGTTCACCCACCAATAGGGAACGTGAGCTGGGTTTAGACCGTCGTGAGACAGGTTAGTTTTACCCTACTGATGCCCGCGTCGCGATAGTAATTCAACCTAGTACGAGAGGAACCGTTGATTCGCACAATTGGTCATCGCGCTTGGTTGAAAAGCCAGTGGCGCGAAGCTACCGTGCGCTGGATTATGACTGAACGCCTCTAAGTCAGAATCCGGGCTAGAAGCGACGCATGCGCCCGCCGCCCGATTGCCGACCCTCAGTAGGAGCTTAGGCTCCCAAAGGCACGTGTCGTTGGCTAAGTCCGTTCGGCGGAAGCGTCGTTCGGACCGCCTTGAATTATAATTACCACCGAGCGGCGGGTAGAATCCTTTGCAGACGACTTAAATACGCGACGGGGTATTGTAAGTGGCAGAGTGGCCTTGCTGCCACGATCCACTGAGATTCAGCCCTTTGTCGCTAAGATTCGACCCTCCCCTAAATCACTCCAAAAAAAACAATCCCCAATTCTACACAAGTGTTTCTACACTAACAAAGCAACAGCTCCTTAACGAATTCCCAACTTTACACGAGCTCGTCTCTCGAGGTTAAATGTTATTACTTGGTAAGATTCCGGACCTCGCCAAGTGTTTTGAAAACCCGCAACGCTCGCAAAGGTGCATAGTGAGAATAATAAGTGAAGAGACAGACTTGTCCAAAACGCCCACCACGAAGGTGCATAGTGAGAAGAGTAAGTCAAGAGATAGACTTGTCCAAAAAGAAACGGAAGAGAAAGCTTGGGGAGACGCTCACGAAGGTGCATAGTGAGAAGAGTAAGTCAAGAGATAGACTTGTTCAAAAAGAAACAGAAGAGAATGCTTGGGGTTACACTCACGAAGGTGCATAGTGAGAAGAGTAAGTCAAGAGATAGACTTGTTCAAAAAGAAACAGAAGAGAATGCTTGGGGTTACACTCACGAAGGTGCATAGTGAGAAGAGTAAGTCAAGAGACAGACTTGTTCAAAAAGAAACAAAAGAGAATGCTTGGGGAGATAGAAGTGTGAGATAGTTCTCAAGCTAAGAAAGTTGTAAAAGCTAAGAACTAGCAAGTAATCGTCCAGGATTCCTCCACCAGGACTTGAAATCGTCGAGGGAAAAAAATCGGTTCCGAGGAATCGTCGATCCGGACTTGGAATCGTCGAGAAAAGT
>AT2G03875
TCGATCCTAAGAGTCGGGGGAAACCCGTCTGATAGCGCTTAAGCGCGAACTTCGAAAGGGGATTTGGTTAAAATTCCGGAACCGGGACGTGGCGGTTGACGGCAACGTTAGGGAGTCCGGAGACGTCGGCGGGGGCCTCGGGAAGAGTTATCTTTTCTGTTTAACAGCCTGCCCACCCTGGAAACGGCTCAGCCGGAGGTAGGGTCCAGCGGCTGGAAGAGCACCGCACGTCGCGTGGTGTCCGGTGCGCCCCCGGCGGCCCTTGAAAATCCGGAGGACCGAGTGCCGCTCACGCCCGGTCGTACTCATAACCGCATCAGGTCTCCAAGGTGAACAGCCTCTGGTCGATGGAACAATGTAGGCAAGGGAAGTCGGCAAAATGGATCCGTAACTTCGGGAAAAGGATTGGCTCTGAGGGCTGGGCTCGGGGGTCCCAGTTCCGAACCCGTCGGCTGTCAGCGGACTGCTCGAGCTGCTTTCGCGGCGAGAGCGGGTCGCCGCGTGCCGGCCGGGGGACGGACTGGGAACGGCTCTCTCGGGAGCTTTACCCGGGCGTCGAACAGTCAGCTCAGAACTGGTACGGACAAGGGGAATCCGACTGTTTAATTAAAACAAAGCATTGCGATGGTCCCTGCGGATGCTAACGCAATGTGATTTCTGCCCAGTGCTCTGAATGTCAAAGTGAAGAAATTCAACCAAGCGCGGGTAAACGGTGGGAGTAACTATGACTCTCTTAAGGTAGCCAAATGCCTCGTCATCTAATTAGTGACGCGCATGAATGGATTAACGAGATTCCCACTGTCCCTGTCTACTATCCAGCGAAACCACAGCCAAGGGAACGGGCTTGGCAGAATCAGCGGGGAAAGAAGACCCTGTTGAGCTTGACTCTAGTCCGACTTTGTGAAATGACTTGAGAGGTGTAGGATAAGTGGGAGCTTCGGCGCAAGTGAAATACCACTACTTTTAACGTTATTTTACTTACTCCGTGAATCGGAGGCGGGGTACAACCCCTGTTTTTGGTCCCAAGGCTCGCTTCGGCGGGTCGATCCGGGCGGAGGACATTGTCAGGTGGGGAGTTTGGCTGGGGCGGCACATCTGTTAAAAGATAACGCAGGTGTCCTAAGATGAGCTCAACGAGAACAGAAATCTCGTGTGGAACAAAAGGGTAAAAGCTTGTTTGATTCTGATTTTCAGTACGAATACGAACCGTGAAAGCGTGGCCTATCGATCCTTTAGACCTTCGGAATTTGAAGCTAGAGGTGTCAGAAAAGTTACCACAGGGATAACTGGCTTGTGGCAGCCAAGCGTTCATAGCGACGTTGCTTTTTGATCCTTCGATGTCGGCTCTTCCTATCATTGTGAAGCAGAATTCACCAAGTGTTGGATTGTTCACCCACCAATAGGGAACGTGAGCTGGGTTTAGACCGTCGTGAGACAGGTTAGTTTTACCCTACTGATGCCCGCGTCGCGATAGTAATTCAACCTAGTACGAGAGGAACCGTTGATTCGCACAATTGGTCATCGCGCTTGGTTGAAAAGCCAGTGGCGCGAAGCTACCGTGCGCTGGATTATGACTGAACGCCTCTAAGTCAGAATCCGGGCTAGAAGCGACGCATGCGCCCGCCGCCCGATTGCCGACCCTCAGTAGGAGCTTAGGCTCCCAAAGGCACGTGTCGTTGGCTAAGTCCGTTCGGCGGAAGCGTCGTTTGGACCGCCTTGAATTATAATTAC
